# Supplementary material for: High-energy and low-cost membrane-free chlorine flow battery
Source: Nat Commun. 2022 Mar 11;13:1281. doi: 10.1038/s41467-022-28880-x (PMC8917161; doi:10.1038/s41467-022-28880-x)
Supplement: Supplementary file 3 — Source Data [file 41467_2022_28880_MOESM3_ESM.xlsx]

## Sheet: FIGURE 1E
with CCl4		without CCl4
capacity	voltage	capacity	voltage
0	0.3055	1.4239	0.39013
5.375	0.352	1.81346	0.42367
6.375	0.3995	2.07357	0.45506
7.375	0.4531	2.46207	0.48399
7.625	0.5111	2.72273	0.51169
9.375	0.5722	3.11103	0.53785
9.625	0.6335	3.37051	0.56277
11	0.6884	3.75979	0.58709
12	0.7352	4.149	0.60986
13.375	0.7771	4.40981	0.63202
14.375	0.8165	4.79794	0.65356
14.625	0.8571	5.06047	0.67387
16	0.8958	5.44705	0.69357
17	0.9361	5.70725	0.71234
18	0.9733	6.09584	0.7305
19.375	1.009	6.35652	0.74804
20.375	1.0431	6.74515	0.76466
20.625	1.0728	7.13496	0.78035
21.625	1.0976	7.39523	0.79543
23.625	1.1277	7.78385	0.81051
27.625	1.1491	8.04781	0.82498
42.625	1.1693	8.43526	0.83883
62.625	1.1848	8.6935	0.85237
82.625	1.1919	9.08274	0.86529
103	1.1959	9.46891	0.87822
123	1.1984	9.8628	0.89115
143	1.2006	10.1125	0.90346
163	1.2027	10.3716	0.91546
183	1.204	10.7692	0.92715
203	1.2049	11.03	0.93885
223	1.2055	11.4185	0.95023
243	1.2074	11.68	0.961
263	1.2077	12.0683	0.97147
283	1.208	12.4585	0.98162
303	1.2093	13.1099	1.00101
323	1.2111	13.7568	1.01825
343	1.2111	14.4063	1.03487
363	1.2111	15.0549	1.04995
383	1.212	15.7044	1.06349
403	1.2117	16.3529	1.07518
423	1.2127	17.1345	1.08626
443	1.2117	18.0424	1.10011
463	1.213	19.0811	1.1118
483	1.2117	20.1203	1.12196
503	1.2139	21.4197	1.13273
523	1.2124	23.1078	1.14381
543	1.2145	25.4471	1.15489
563	1.2139	28.0429	1.16566
583	1.2151	32.0703	1.17674
600	1.2158	37.3957	1.18689
--	--	45.3204	1.19736
0	1.0843	59.3506	1.20751
10	1.0682	98.9714	1.21767
20	1.0493	351.765	1.20751
25	1.0267	599.614	1.20167
27.5	1.0065	--	--
28.8125	0.9839	1.98475e-05	--
30	0.9606	0.41367	1.0746
31	0.9318	0.69333	1.06899
31.8125	0.8952	4.98865	1.05858
32.3125	0.872	9.98659	1.0535
32.8125	0.8481	21.3624	1.05064
33.5	0.8199	216.286	1.04048
34	0.7926	267.62	1.03033
34.5	0.7638	308.133	1.01986
35	0.7353	338.655	1.00971
35.5	0.7071	361.547	0.99955
36	0.6804	380.693	0.9894
36.3125	0.6556	396.647	0.97924
37	0.6302	409.826	0.96909
37.1875	0.6075	420.51	0.95893
37.6875	0.5827	429.39	0.94877
38.1875	0.5598	437.575	0.93831
38.8125	0.539	444.37	0.92815
39.3125	0.5164	450.477	0.91769
39.8125	0.4959	455.75	0.90753
40.1875	0.4739	460.745	0.89707
41.3125	0.4349	465.043	0.88692
42.1875	0.3983	469.206	0.87614
43.1875	0.3663	473.229	0.86537
44.1875	0.3366	476.697	0.85522
45.1875	0.3102	479.891	0.84475
46.1875	0.286	483.079	0.83429
47.1875	0.2616	486.133	0.82413
--	--	488.767	0.81336
--	--	491.682	0.80228
--	--	494.594	0.7909
--	--	496.953	0.78013
--	--	499.45	0.76935
--	--	501.948	0.75766
--	--	504.169	0.7475
--	--	506.247	0.73704
--	--	508.458	0.72596
--	--	510.549	0.71457
		512.629	0.70288
		514.849	0.69057
		516.93	0.67857
		518.733	0.6681
		520.536	0.65733
		522.341	0.64595
		524.004	0.63456
		525.808	0.62317
		527.608	0.61148
		529.415	0.59978
		531.22	0.58809
		532.883	0.57547
		534.686	0.56316
		536.21	0.553
		537.876	0.54039
		539.4	0.52992
		540.79	0.51977
		542.18	0.509
		543.562	0.49822
		545.09	0.48715
		546.477	0.47637
		547.864	0.46499
		549.253	0.45391
		550.778	0.44252
		552.165	0.43113
		553.549	0.41975
		554.939	0.40805
		556.465	0.39636
		557.993	0.38436
		559.24	0.37297
		560.627	0.36128
		562.153	0.34958
		563.54	0.33819
		564.927	0.32619
		566.315	0.3148
		567.841	0.30342
		569.228	0.29203
		570.615	0.28034
		572.141	0.26895
		573.527	0.25787
		574.915	0.24679
		576.304	0.23602
		577.828	0.22494
		579.215	0.21417
		580.602	0.20371
		581.993	0.19232
		--	--
		--	--
		--	--
		--	--
		--	--
		--	--
		--	--
		--	--
		--	--
		--	--
		--	--
		--	--
		--	--
		--	--
		--	--
		--	--

## Sheet: Figure 1F
Solubility	viscosity mPa.s
0	0.9
25	0.894
50	0.8868
75	0.835
100	0.819
--

## Sheet: Figure 2B
10 Ma cm2		20 Ma cm2		30 Ma cm2		50 Ma cm2		80 Ma cm2		100 Ma cm2		200 Ma cm2
SOC %	cell voltage	SOC %	cell voltage	SOC %	cell voltage	SOC %	cell voltage	SOC %	cell voltage	SOC %	cell voltage	SOC %	cell voltage
2.56687e-06	0.67421	3.08687e-06	0.8732	3.83938e-06	0.86628	4.59781e-06	0.90579	6.19406e-06	1.21968	1.20653e-05	1.12621	1.20653e-05	1.16773
0.0158	0.89549	0.04321	1.00646	0.05304	1.07279	0.06384	1.17138	0.08567	1.41757	0.10748	1.52906	0.10748	1.57058
0.04804	0.96781	0.10745	1.08002	0.1076	1.16419	0.12926	1.28064	0.21442	1.53113	0.21549	1.67001	0.21549	1.71153
0.0805	1.02074	0.15077	1.13603	0.18826	1.2319	0.22674	1.35819	0.30179	1.61422	0.37717	1.74264	0.37717	1.78416
0.12869	1.06445	0.21495	1.18342	0.26968	1.2876	0.29087	1.42159	0.43079	1.67793	0.53859	1.78635	0.53859	1.82787
0.17753	1.1023	0.28028	1.22559	0.32326	1.33715	0.38816	1.47575	0.51806	1.7244	0.64765	1.81527	0.64765	1.85679
0.21004	1.13646	0.32348	1.26375	0.40432	1.38085	0.48564	1.52346	0.64714	1.75918	0.80927	1.83497	0.80927	1.87649
0.25884	1.16785	0.3889	1.29914	0.45837	1.42086	0.55098	1.56685	0.73328	1.78626	0.91738	1.84974	0.91738	1.89126
0.29102	1.19678	0.43173	1.33207	0.53946	1.4581	0.64741	1.60655	0.86368	1.80719	1.08013	1.86052	1.08013	1.90204
0.33917	1.22448	0.49634	1.36346	0.59319	1.49196	0.74544	1.64256	0.95005	1.82319	1.35003	1.87529	1.35003	1.91681
0.37259	1.25064	0.53983	1.39208	0.67431	1.52365	0.80976	1.67487	1.07973	1.83612	1.78273	1.88914	1.78273	1.93066
0.42065	1.27526	0.62624	1.41947	0.75558	1.55381	0.87465	1.7035	1.20991	1.84627	2.3236	1.90052	2.3236	1.94204
0.46934	1.29896	0.66941	1.44533	0.80907	1.58213	0.9709	1.72812	1.42475	1.86166	3.13486	1.91191	3.13486	1.95343
0.5018	1.32112	0.71272	1.46995	0.89058	1.6089	1.06896	1.74997	1.64158	1.87243	4.27103	1.92237	4.27103	1.96389
0.55034	1.34266	0.79956	1.49303	0.94487	1.63352	1.13435	1.76782	1.98866	1.88413	5.62387	1.93315	5.62387	1.97467
0.58311	1.36297	0.84244	1.51549	1.02563	1.65661	1.231	1.7832	2.42111	1.89459	7.46307	1.9433	7.46307	1.98482
0.63141	1.38267	0.8856	1.53673	1.10693	1.67815	1.29599	1.79736	3.07115	1.90505	9.51763	1.95346	9.51763	1.99498
0.66398	1.40175	0.92955	1.55735	1.16087	1.69785	1.42587	1.80875	4.06595	1.91583	12.1679	1.96361	12.1679	2.00513
0.71247	1.4196	0.99336	1.57674	1.21461	1.71539	1.45858	1.8189	5.4073	1.92598	15.0891	1.97377	15.0891	2.01529
0.745	1.43714	1.05825	1.5952	1.29597	1.7317	1.65183	1.83522	7.18176	1.93614	18.984	1.98423	18.984	2.02575
0.7939	1.45314	1.10188	1.61305	1.3766	1.74586	1.81496	1.84753	9.60474	1.94629	23.257	1.99439	23.257	2.03591
0.84232	1.46946	1.16702	1.63029	1.43083	1.75878	2.04188	1.86107	12.8507	1.95676	27.9629	2.00455	27.9629	2.04607
0.87482	1.48484	1.21017	1.64629	1.51218	1.77017	2.30138	1.87122	16.8769	1.96722	33.2625	2.01501	33.2625	2.05653
0.93969	1.49962	1.27481	1.66137	1.64796	1.78925	2.72341	1.88353	22.0686	1.97738	38.7801	2.02517	38.7801	2.06669
0.95562	1.51377	1.31782	1.67584	1.78246	1.80495	3.30718	1.89461	27.9548	1.98753	44.1892	2.03532	44.1892	2.07684
1.00432	1.52731	1.38218	1.68938	1.91712	1.81756	4.11831	1.90538	34.9225	1.99769	49.4903	2.04548	49.4903	2.087
1.03714	1.54085	1.42623	1.702	2.13353	1.83203	5.28638	1.91554	42.0205	2.00785	54.6298	2.05563	54.6298	2.09715
1.08561	1.55409	1.4909	1.714	2.35044	1.8428	7.13567	1.9257	49.0317	2.018	59.065	2.06579	59.065	2.10731
1.13417	1.5664	1.55577	1.72477	2.62069	1.85357	9.6994	1.93585	55.437	2.02816	63.6594	2.07595	63.6594	2.11747
1.167	1.57871	1.5996	1.73493	2.97205	1.86373	13.625	1.94632	61.4529	2.03831	67.3949	2.0861	67.3949	2.12762
1.21489	1.5904	1.70718	1.75339	3.45879	1.87419	19.4328	1.95647	66.603	2.04847	70.6945	2.09626	70.6945	2.13778
1.248	1.60179	1.81448	1.76816	4.13502	1.88435	27.5117	1.96663	70.8871	2.05863	73.7232	2.10672	73.7232	2.14824
1.29624	1.61287	1.94489	1.78109	5.18801	1.8945	37.3428	1.97678	74.7826	2.06878	76.265	2.11688	76.265	2.1584
1.37762	1.63349	2.05318	1.79217	6.83886	1.90497	48.0504	1.98694	77.8552	2.07894	78.5896	2.12703	78.5896	2.16855
1.45873	1.65257	2.20463	1.8054	9.40774	1.91512	57.7196	1.9971	80.7547	2.0894	80.7557	2.13719	80.7557	2.17871
1.53977	1.67042	2.37791	1.81617	13.5719	1.92528	65.1172	2.00725	83.2214	2.09956	82.6479	2.14765	82.6479	2.18917
1.62088	1.68673	2.59445	1.82756	20.3054	1.93543	71.1845	2.01741	85.4288	2.11002	84.4324	2.15781	84.4324	2.19933
1.70219	1.7012	2.87524	1.83833	30.9867	1.94559	75.8568	2.02756	87.4196	2.12018	86.11	2.16827	86.11	2.20979
1.7996	1.71443	3.26439	1.84972	44.9671	1.95605	79.6855	2.03772	89.324	2.13033	87.6245	2.17843	87.6245	2.21995
1.88021	1.72643	3.7617	1.85988	57.9469	1.96652	82.9951	2.04818	91.0982	2.14049	89.3014	2.18889	89.3014	2.23041
1.96177	1.7369	4.43299	1.87003	67.3309	1.97667	85.8187	2.05834	92.8738	2.15126	90.8161	2.19936	90.8161	2.24088
2.09172	1.75075	5.42828	1.88019	73.8201	1.98683	88.2507	2.0688	94.7339	2.16172	92.4926	2.21013	92.4926	2.25165
2.20481	1.76275	7.02967	1.89065	78.8234	1.99699	90.4902	2.07896	96.5081	2.17219	94.1693	2.22059	94.1693	2.26211
2.38373	1.77506	9.66897	1.90081	82.8252	2.00714	92.7287	2.08912	98.4988	2.18265	95.9538	2.23106	95.9538	2.27258
2.56222	1.78583	14.3631	1.91096	86.1781	2.0173	94.9025	2.09958	99.8839	2.18912	97.7397	2.24121	97.7397	2.28273
2.77345	1.79629	23.6239	1.92112	89.1526	2.02745	97.1409	2.11004	--	--	99.8483	2.25137	99.8483	2.29289
3.01675	1.80676	41.6029	1.93127	91.938	2.03823	99.4774	2.12051	--	--	99.9027	2.25137	99.9027	2.29289
3.32495	1.81722	59.9067	1.94143	94.615	2.04869	99.8669	2.12205	--	--
3.74711	1.82738	70.8337	1.95189	97.2648	2.05885	--	--	--	--
4.28281	1.83753	78.5148	1.96205	99.699	2.069	--	--	--	--
5.04527	1.848	83.9885	1.97221	99.8613	2.06962	--	--	--	--
6.16551	1.85815	88.489	1.98236	--	--	--	--	--	--
7.9998	1.86831	92.3614	1.99252	--	--	--	--	--	--
11.6191	1.87847	96.0832	2.00267	--	--	--	--	--	--
21.6502	1.88862	99.6314	2.01283	--	--	--	--	--	--
58.4801	1.89878	99.8477	2.01345	--	--	--	--	--	--
75.2964	1.90893	--	--	--	--	--	--	--	--
84.0297	1.91909	--	--	--	--	--	--	--	--
90.7011	1.92925	--	--	--	--	--	--
96.3498	1.9394	--	--	--	--	--	--
99.8883	1.9474	--	--	--	--	--	--
--	--	--	--	--	--
--	--	--	--	--	--
--	--	--	--	--	--
--	--	--	--
--	--	--	--
--	--	--	--
--	--	--	--
--	--	--	--
--	--	--	--
--	--	--	--
--	--	--	--
--	--	--	--
--	--	--	--
--	--	--	--
--	--
--	--
--	--
--	--
--	--
--	--
--	--
--	--
--	--
--	--
--	--
--	--
--	--
--	--
--	--
--	--
--	--
--	--
--	--
--	--
--	--
--	--
--	--
--	--
--	--
--	--
--	--
--	--
--	--
--	--
--	--
--	--
--	--
--	--
--	--
--	--
--	--
--	--
--	--
--	--
--	--
--	--
--	--
--	--
--	--
--	--
--	--
--	--
--	--
--	--
--	--
--	--
--	--
--	--
--	--
--	--
--	--
--	--
--	--
--	--
--	--
--	--
--	--
--	--
--	--
--	--
--	--
--	--
--	--
--	--
--	--
--	--
--	--
--	--
--	--
--	--
--	--
--	--
--	--
--	--
--	--
--	--
--	--
--	--
--	--
--	--

## Sheet: Figure 2C
10 Ma cm2		20 Ma cm2		30 Ma cm2		50 Ma cm2		80 Ma cm2		100 Ma cm2		200 Ma cm2
SOC %	cell voltage	SOC %	cell voltage	SOC %	cell voltage	SOC %	cell voltage	SOC %	cell voltage	SOC %	cell voltage	SOC %	cell voltage
0.03532	1.90557	0.03523	1.88779	0.06861	1.87765	0.02764	1.90743	0.06598	1.84158	0.08673	1.84191	0.111	1.76123
0.05915	1.87603	0.08635	1.83485	0.13657	1.82379	0.11257	1.79818	0.13434	1.74895	0.17556	1.74989	0.22467	1.64767
0.09418	1.86156	0.13861	1.81393	0.18259	1.8044	0.19781	1.76217	0.23581	1.71479	0.30823	1.70865	0.33876	1.58796
0.1536	1.84741	0.22543	1.79946	0.29662	1.79178	0.25464	1.74709	0.33668	1.69909	0.44137	1.68834	0.50972	1.55534
0.24817	1.83694	25.4843	1.78931	25.3483	1.78162	0.39707	1.73693	0.50613	1.68709	0.53	1.67818	0.62312	1.53903
0.42562	1.82617	34.0715	1.77915	32.7728	1.77147	19.8549	1.72678	15.6769	1.67693	0.92955	1.66772	0.96585	1.52579
0.81612	1.8154	41.5834	1.76899	39.6502	1.76131	27.2683	1.71662	22.7213	1.66678	9.98275	1.65726	3.70558	1.51564
1.94032	1.80524	48.211	1.75884	45.5045	1.75116	33.8294	1.70647	29.1896	1.65662	15.6636	1.6471	7.8152	1.50548
34.9565	1.79509	53.6398	1.74868	50.469	1.741	39.5963	1.69631	35.0817	1.64646	21.3893	1.63695	11.9233	1.49533
44.1753	1.78493	58.0989	1.73853	54.8421	1.73084	44.7646	1.68615	40.4319	1.63631	26.4927	1.62679	16.1486	1.48517
51.2166	1.77478	61.9677	1.72837	58.6914	1.72069	49.567	1.676	45.1374	1.62615	31.5966	1.61633	20.43	1.47501
56.684	1.76462	65.2116	1.71791	61.9703	1.71053	53.5152	1.66584	49.4743	1.616	36.4778	1.60586	25.1109	1.46424
60.9562	1.75416	67.8832	1.70775	64.84	1.70038	57.0092	1.65569	53.3003	1.60584	41.4058	1.59571	29.6188	1.45409
64.3881	1.744	70.1559	1.69759	67.2773	1.69022	60.3624	1.64553	56.8559	1.59507	45.4864	1.58555	33.7267	1.44393
67.0273	1.73384	72.1509	1.68713	69.5094	1.68006	63.2587	1.63537	60.0059	1.5846	48.9935	1.57539	37.6672	1.43377
69.1813	1.72338	73.8333	1.67698	71.3766	1.66991	65.73	1.62522	62.7488	1.57445	52.5441	1.56493	41.4913	1.42362
71.0388	1.71322	75.3597	1.66682	73.0624	1.65975	68.1444	1.61506	65.1866	1.56429	55.7396	1.55477	45.1444	1.41316
72.4587	1.70307	76.6791	1.65666	74.5887	1.6496	70.0475	1.60491	67.4554	1.55414	58.4462	1.54462	48.6838	1.403
73.7727	1.69291	77.754	1.64651	75.9776	1.63913	71.7805	1.59475	69.4531	1.54398	60.9764	1.53385	51.7085	1.39284
74.826	1.68276	78.7779	1.63604	77.2072	1.62867	73.3997	1.58429	71.1799	1.53352	63.3286	1.52338	54.7902	1.38269
75.7964	1.6726	79.6453	1.62589	78.3233	1.61821	74.8481	1.57413	72.8399	1.52336	65.4144	1.51323	57.5858	1.37222
76.6247	1.66244	80.374	1.61573	79.325	1.60805	76.1546	1.56397	74.3959	1.51259	67.3224	1.50307	60.2081	1.36176
77.3822	1.65198	81.0505	1.60558	80.2589	1.59759	77.3195	1.55382	75.7855	1.50213	69.1423	1.49199	62.5535	1.3513
78.1394	1.64152	81.6749	1.5948	81.055	1.58743	78.3971	1.54335	77.0049	1.49197	70.8723	1.48184	64.7805	1.34083
78.8023	1.63105	82.2477	1.58372	81.8761	1.57666	79.5063	1.53258	78.2242	1.48089	72.3824	1.47137	66.7771	1.33037
79.4057	1.6209	82.7852	1.57357	82.5818	1.56619	80.4441	1.52243	79.24	1.47073	73.8018	1.4606	68.8319	1.3196
79.9616	1.61074	83.2191	1.56341	83.2201	1.55542	81.3246	1.51227	80.2897	1.45996	75.0892	1.45044	70.8296	1.30913
80.5063	1.60058	83.6697	1.55326	83.8125	1.54527	82.12	1.50211	81.2378	1.44888	76.3321	1.44029	72.4815	1.29867
81.015	1.59043	84.1212	1.54248	84.3355	1.53511	82.916	1.49134	82.1181	1.43873	77.4428	1.42982	74.1393	1.2879
81.4767	1.58027	84.5376	1.53202	84.928	1.52403	83.5688	1.48119	82.8968	1.42857	78.5067	1.41967	75.7361	1.27682
81.9617	1.56981	84.9192	1.52094	85.3836	1.51357	84.2504	1.47103	83.6761	1.41811	79.5341	1.4089	77.222	1.26635
82.4115	1.55935	85.2661	1.51048	85.8614	1.50249	84.9036	1.45995	84.3872	1.40795	80.5481	1.39751	78.5352	1.2562
82.8732	1.54919	85.6652	1.49971	86.2719	1.49233	85.472	1.44918	85.0645	1.39749	81.4357	1.38674	79.8472	1.24512
83.2992	1.53873	86.0815	1.48832	86.6817	1.48218	86.0683	1.43872	85.7083	1.38733	82.3674	1.37566	80.9892	1.23496
83.6896	1.52857	86.428	1.47816	87.1148	1.47048	86.6083	1.42825	86.2834	1.37718	83.1658	1.3655	82.1874	1.22388
84.0801	1.5178	86.7926	1.46739	87.5016	1.45879	87.091	1.4181	86.8926	1.3664	84.0098	1.35442	83.3289	1.2125
84.4826	1.50764	87.1049	1.45693	87.8434	1.44863	87.6022	1.4064	87.5019	1.35502	84.6295	1.34427	84.3572	1.20203
84.8376	1.49749	87.4517	1.44585	88.185	1.43786	88.0849	1.39563	88.0101	1.34486	85.2966	1.33411	85.3844	1.19065
85.24	1.48671	87.7642	1.43539	88.5483	1.42616	88.5392	1.38486	88.5522	1.33409	86.0512	1.32365	86.2975	1.18049
85.607	1.47564	88.0764	1.42492	88.8909	1.41478	88.9655	1.37347	89.0584	1.32332	86.6725	1.31226	87.2677	1.1688
85.9617	1.46486	88.3887	1.41446	89.232	1.40308	89.4199	1.36147	89.5004	1.31316	87.2489	1.3021	88.1806	1.15772
86.293	1.45409	88.7009	1.40369	89.5286	1.39262	89.7604	1.3507	89.9405	1.3027	87.825	1.29195	89.0376	1.14602
86.6358	1.44332	89.0132	1.3923	89.8245	1.38216	90.1298	1.34023	90.381	1.29193	88.4021	1.28118	89.7789	1.13587
86.9316	1.43286	89.2733	1.38214	90.1206	1.37138	90.4994	1.32885	90.8218	1.28023	88.9346	1.26979	90.5209	1.12479
87.2748	1.42239	89.5854	1.37076	90.4162	1.36092	90.8686	1.31684	91.2274	1.26885	89.5129	1.2581	91.3213	1.11432
87.571	1.41193	89.8457	1.36029	90.7128	1.34984	91.2385	1.30453	91.6684	1.25654	90.0896	1.24548	92.0049	1.10417
87.8786	1.40177	90.1233	1.34983	90.986	1.33907	91.5215	1.29438	92.0059	1.24638	90.6668	1.23317	92.6908	1.09216
88.1862	1.39162	90.3835	1.33906	91.2823	1.32768	91.835	1.28422	92.3784	1.23561	91.1106	1.2224	93.432	1.08016
88.4822	1.38054	90.6608	1.32798	91.5784	1.31599	92.0901	1.27345	92.7164	1.22484	91.5545	1.21132	94.0012	1.07001
88.7897	1.37007	90.9212	1.31721	91.8739	1.30429	92.4025	1.26237	93.0556	1.21406	92.0421	1.19993	94.6312	1.05923
89.0856	1.35992	91.1814	1.30674	92.1022	1.29414	92.6864	1.25129	93.3942	1.20237	92.4855	1.18823	95.2012	1.04815
89.3579	1.34945	91.4588	1.29628	92.4212	1.28183	92.9704	1.24021	93.7671	1.19037	92.9294	1.17623	95.7726	1.03708
89.6417	1.33899	91.719	1.28489	92.6258	1.27167	93.2827	1.22852	94.1056	1.17775	93.3732	1.16331	96.3436	1.02569
89.9136	1.32853	91.9965	1.27381	92.8771	1.26151	93.5669	1.21713	94.4441	1.16513	93.8621	1.15069	97.0263	1.01338
90.1861	1.31776	92.2571	1.26181	93.1035	1.25136	93.8511	1.20451	94.783	1.1519	94.3057	1.13745	97.5419	1.00076
90.4819	1.30637	92.5172	1.25042	93.3547	1.24089	94.135	1.19251	95.1549	1.13836	94.6601	1.1273	97.9977	0.99153
90.7541	1.29498	92.7599	1.24027	93.6274	1.22889	94.4475	1.1802	95.3926	1.1282	94.9717	1.11714
91.0022	1.28483	92.9681	1.23011	93.8557	1.21812	94.7601	1.16789	95.6633	1.11774	95.3261	1.10668
91.2393	1.27375	93.2284	1.21903	94.0832	1.20735	95.0155	1.15466	95.934	1.10727	95.6812	1.0956
91.5232	1.26236	93.4538	1.20888	94.3341	1.19719	95.2997	1.14296	96.1713	1.09681	95.9898	1.08452
91.7597	1.25159	93.6796	1.19841	94.5617	1.18673	95.6117	1.13065	96.4398	1.08604	96.1256	1.08083
92.0079	1.24082	93.9394	1.18641	94.7893	1.17565	95.9247	1.11772	96.713	1.07527	96.2554	1.075
92.2449	1.23004	94.1651	1.17595	95.0166	1.16488	96.1802	1.1048	96.9831	1.06419	96.5229	1.068
92.4933	1.21897	94.3906	1.16517	95.2673	1.15441	96.4642	1.09218	97.221	1.05372	97.0085	1.04
92.7301	1.20819	94.6163	1.15471	95.4953	1.14303	96.7755	1.07956	97.4919	1.04264	97.9995	1.01
92.9786	1.19681	94.8581	1.14394	95.7229	1.13226	97.0603	1.06725	97.7627	1.03156
93.227	1.18542	95.0502	1.13347	95.951	1.12118	97.3737	1.05525	97.9994	1.0211
93.4638	1.17434	95.2753	1.12301	96.2242	1.1101	97.6287	1.04325
93.7005	1.16295	95.5181	1.11255	96.429	1.09963	97.9411	1.03124
93.9726	1.15157	95.7264	1.10239	96.6796	1.08917	97.9982	1.02817
94.2208	1.14049	95.9517	1.09162	96.8847	1.0784
94.4341	1.13002	96.1773	1.08146	97.135	1.06793
94.6588	1.11925	96.3854	1.07131	97.363	1.05778
94.86	1.10879	96.6628	1.059	97.5904	1.04731
95.0732	1.09802	96.9231	1.04823	97.9094	1.03531
95.2742	1.08755	97.2005	1.03684	98.0005	1.0307
95.5227	1.07678	97.4608	1.02607
95.7356	1.06601	97.7209	1.01437
95.9598	1.05493	97.9984	1.00237
96.1615	1.04416	--	--
96.3746	1.03308	--	--
96.5876	1.02231
96.8004	1.01154
97.0138	1.00046
--	--
--	--
--	--
--	--
--	--
--	--
--	--

## Sheet: Figure 2D
Current density	voltage efficiency
10	93.4141
20	90.9
30	88.78
50	84.22
80	80
100	77.06
200	67.22

## Sheet: Figure 2E
Current density	Power density
10	17.73
20	35.18
30	52.23
50	83.8
80	129.28
100	157.6
200	280.3
300	330
500	250

## Sheet: Figure 3A
Current density (mA/cm^2)	Cell voltage (experiment)	Current density (mA/cm^2)	Cell voltage (simulation)	Current density (mA/cm^2)	Cell voltage (simulation)	Current density (mA/cm^2)	Cell voltage (simulation)
			Qaq= 0.02ml/s		Qaq= 0.1 ml/s		Qaq= 0.5 ml/s
10	1.898	10	1.91321	10	1.90215	20	1.90466
20	1.935	10.2903	1.91386	10.2903	1.90274	20.2803	1.90502
30	1.961	10.5806	1.91451	10.5806	1.90332	20.5606	1.90537
50	1.9908	10.8709	1.91516	10.8709	1.9039	20.8408	1.90573
80	2.018	11.1612	1.91581	11.1612	1.90447	21.1211	1.90608
100	2.045	11.4514	1.91646	11.4514	1.90505	21.4014	1.90643
200	2.087	11.7417	1.9171	11.7417	1.90562	21.6817	1.90678
		12.032	1.91775	12.032	1.90619	21.962	1.90713
		12.3223	1.91839	12.3223	1.90676	22.2422	1.90747
		12.6126	1.91903	12.6126	1.90733	22.5225	1.90782
		12.9029	1.91966	12.9029	1.9079	22.8028	1.90817
		13.1932	1.9203	13.1932	1.90846	23.0831	1.90851
		13.4835	1.92093	13.4835	1.90903	23.3634	1.90885
		13.7738	1.92156	13.7738	1.90959	23.6436	1.9092
		14.0641	1.92219	14.0641	1.91015	23.9239	1.90954
		14.3544	1.92282	14.3544	1.91071	24.2042	1.90988
		14.6446	1.92344	14.6446	1.91126	24.4845	1.91022
		14.9349	1.92407	14.9349	1.91182	24.7648	1.91056
		15.2252	1.92469	15.2252	1.91237	25.045	1.91089
		15.5155	1.92531	15.5155	1.91292	25.3253	1.91123
		15.8058	1.92592	15.8058	1.91347	25.6056	1.91157
		16.0961	1.92654	16.0961	1.91401	25.8859	1.9119
		16.3864	1.92715	16.3864	1.91456	26.1662	1.91223
		16.6767	1.92776	16.6767	1.9151	26.4464	1.91257
		16.967	1.92837	16.967	1.91564	26.7267	1.9129
		17.2573	1.92898	17.2573	1.91618	27.007	1.91323
		17.5476	1.92959	17.5476	1.91672	27.2873	1.91356
		17.8378	1.93019	17.8378	1.91726	27.5676	1.91388
		18.1281	1.93079	18.1281	1.91779	27.8479	1.91421
		18.4184	1.93139	18.4184	1.91833	28.1281	1.91454
		18.7087	1.93199	18.7087	1.91886	28.4084	1.91486
		18.999	1.93258	18.999	1.91939	28.6887	1.91519
		19.2893	1.93318	19.2893	1.91992	28.969	1.91551
		19.5796	1.93377	19.5796	1.92044	29.2492	1.91583
		19.8699	1.93436	19.8699	1.92097	29.5295	1.91615
		20.1602	1.93495	20.1602	1.92149	29.8098	1.91647
		20.4505	1.93553	20.4505	1.92201	30.0901	1.91679
		20.7407	1.93612	20.7407	1.92253	30.3704	1.91711
		21.031	1.9367	21.031	1.92305	30.6506	1.91743
		21.3213	1.93728	21.3213	1.92356	30.9309	1.91774
		21.6116	1.93786	21.6116	1.92408	31.2112	1.91806
		21.9019	1.93844	21.9019	1.92459	31.4915	1.91837
		22.1922	1.93901	22.1922	1.9251	31.7718	1.91869
		22.4825	1.93958	22.4825	1.92561	32.0521	1.919
		22.7728	1.94015	22.7728	1.92611	32.3323	1.91931
		23.0631	1.94072	23.0631	1.92662	32.6126	1.91962
		23.3533	1.94129	23.3533	1.92712	32.8929	1.91993
		23.6436	1.94186	23.6436	1.92763	33.1732	1.92024
		23.9339	1.94242	23.9339	1.92813	33.4534	1.92055
		24.2242	1.94298	24.2242	1.92862	33.7337	1.92085
		24.5145	1.94354	24.5145	1.92912	34.014	1.92116
		24.8048	1.9441	24.8048	1.92962	34.2943	1.92146
		25.0951	1.94466	25.0951	1.93011	34.5746	1.92176
		25.3854	1.94521	25.3854	1.9306	34.8548	1.92207
		25.6757	1.94576	25.6757	1.93109	35.1351	1.92237
		25.966	1.94631	25.966	1.93158	35.4154	1.92267
		26.2563	1.94686	26.2563	1.93207	35.6957	1.92297
		26.5465	1.94741	26.5465	1.93255	35.976	1.92327
		26.8368	1.94795	26.8368	1.93304	36.2563	1.92356
		27.1271	1.9485	27.1271	1.93352	36.5365	1.92386
		27.4174	1.94904	27.4174	1.934	36.8168	1.92416
		27.7077	1.94958	27.7077	1.93448	37.0971	1.92445
		27.998	1.95011	27.998	1.93496	37.3774	1.92475
		28.2883	1.95065	28.2883	1.93543	37.6577	1.92504
		28.5786	1.95118	28.5786	1.9359	37.9379	1.92533
		28.8689	1.95172	28.8689	1.93638	38.2182	1.92562
		29.1592	1.95225	29.1592	1.93685	38.4985	1.92591
		29.4494	1.95278	29.4494	1.93732	38.7788	1.9262
		29.7397	1.9533	29.7397	1.93778	39.0591	1.92649
		30.03	1.95383	30.03	1.93825	39.3393	1.92678
		30.3203	1.95435	30.3203	1.93871	39.6196	1.92706
		30.6106	1.95487	30.6106	1.93918	39.8999	1.92735
		30.9009	1.95539	30.9009	1.93964	40.1802	1.92763
		31.1912	1.95591	31.1912	1.9401	40.4605	1.92791
		31.4815	1.95643	31.4815	1.94055	40.7407	1.9282
		31.7718	1.95694	31.7718	1.94101	41.021	1.92848
		32.0621	1.95745	32.0621	1.94146	41.3013	1.92876
		32.3524	1.95796	32.3524	1.94192	41.5816	1.92904
		32.6426	1.95847	32.6426	1.94237	41.8619	1.92932
		32.9329	1.95898	32.9329	1.94282	42.1421	1.9296
		33.2232	1.95948	33.2232	1.94326	42.4224	1.92987
		33.5135	1.95999	33.5135	1.94371	42.7027	1.93015
		33.8038	1.96049	33.8038	1.94415	42.983	1.93042
		34.0941	1.96099	34.0941	1.9446	43.2633	1.9307
		34.3844	1.96149	34.3844	1.94504	43.5435	1.93097
		34.6747	1.96198	34.6747	1.94548	43.8238	1.93124
		34.965	1.96248	34.965	1.94592	44.1041	1.93151
		35.2553	1.96297	35.2553	1.94635	44.3844	1.93178
		35.5455	1.96346	35.5455	1.94679	44.6647	1.93205
		35.8358	1.96395	35.8358	1.94722	44.9449	1.93232
		36.1261	1.96444	36.1261	1.94766	45.2252	1.93259
		36.4164	1.96493	36.4164	1.94809	45.5055	1.93286
		36.7067	1.96541	36.7067	1.94851	45.7858	1.93312
		36.997	1.96589	36.997	1.94894	46.0661	1.93339
		37.2873	1.96637	37.2873	1.94937	46.3464	1.93365
		37.5776	1.96685	37.5776	1.94979	46.6266	1.93392
		37.8679	1.96733	37.8679	1.95021	46.9069	1.93418
		38.1582	1.9678	38.1582	1.95064	47.1872	1.93444
		38.4485	1.96828	38.4485	1.95106	47.4675	1.9347
		38.7387	1.96875	38.7387	1.95147	47.7478	1.93496
		39.029	1.96922	39.029	1.95189	48.028	1.93522
		39.3193	1.96969	39.3193	1.9523	48.3083	1.93548
		39.6096	1.97016	39.6096	1.95272	48.5886	1.93573
		39.8999	1.97062	39.8999	1.95313	48.8689	1.93599
		40.1902	1.97109	40.1902	1.95354	49.1491	1.93624
		40.4805	1.97155	40.4805	1.95395	49.4294	1.9365
		40.7708	1.97201	40.7708	1.95436	49.7097	1.93675
		41.0611	1.97247	41.0611	1.95476	49.99	1.937
		41.3513	1.97292	41.3513	1.95517	50.2703	1.93725
		41.6416	1.97338	41.6416	1.95557	50.5506	1.93751
		41.9319	1.97383	41.9319	1.95597	50.8308	1.93775
		42.2222	1.97428	42.2222	1.95637	51.1111	1.938
		42.5125	1.97473	42.5125	1.95677	51.3914	1.93825
		42.8028	1.97518	42.8028	1.95716	51.6717	1.9385
		43.0931	1.97563	43.0931	1.95756	51.9519	1.93875
		43.3834	1.97607	43.3834	1.95795	52.2322	1.93899
		43.6737	1.97652	43.6737	1.95835	52.5125	1.93924
		43.964	1.97696	43.964	1.95874	52.7928	1.93948
		44.2542	1.9774	44.2542	1.95913	53.0731	1.93972
		44.5445	1.97784	44.5445	1.95951	53.3533	1.93996
		44.8348	1.97828	44.8348	1.9599	53.6336	1.9402
		45.1251	1.97871	45.1251	1.96028	53.9139	1.94044
		45.4154	1.97914	45.4154	1.96067	54.1942	1.94068
		45.7057	1.97958	45.7057	1.96105	54.4745	1.94092
		45.996	1.98001	45.996	1.96143	54.7548	1.94116
		46.2863	1.98044	46.2863	1.96181	55.035	1.9414
		46.5766	1.98086	46.5766	1.96219	55.3153	1.94163
		46.8669	1.98129	46.8669	1.96256	55.5956	1.94187
		47.1572	1.98171	47.1572	1.96294	55.8759	1.9421
		47.4475	1.98213	47.4475	1.96331	56.1562	1.94234
		47.7377	1.98255	47.7377	1.96368	56.4364	1.94257
		48.028	1.98297	48.028	1.96405	56.7167	1.9428
		48.3183	1.98339	48.3183	1.96442	56.997	1.94303
		48.6086	1.98381	48.6086	1.96479	57.2773	1.94326
		48.8989	1.98422	48.8989	1.96515	57.5576	1.94349
		49.1892	1.98463	49.1892	1.96552	57.8378	1.94372
		49.4795	1.98504	49.4795	1.96588	58.1181	1.94395
		49.7698	1.98545	49.7698	1.96624	58.3984	1.94417
		50.0601	1.98586	50.0601	1.9666	58.6787	1.9444
		50.3503	1.98627	50.3503	1.96696	58.959	1.94462
		50.6406	1.98667	50.6406	1.96732	59.2392	1.94485
		50.9309	1.98708	50.9309	1.96767	59.5195	1.94507
		51.2212	1.98748	51.2212	1.96803	59.7998	1.94529
		51.5115	1.98788	51.5115	1.96838	60.0801	1.94551
		51.8018	1.98827	51.8018	1.96873	60.3604	1.94574
		52.0921	1.98867	52.0921	1.96908	60.6406	1.94596
		52.3824	1.98907	52.3824	1.96943	60.9209	1.94617
		52.6727	1.98946	52.6727	1.96977	61.2012	1.94639
		52.963	1.98985	52.963	1.97012	61.4815	1.94661
		53.2533	1.99024	53.2533	1.97047	61.7618	1.94683
		53.5435	1.99063	53.5435	1.97081	62.042	1.94704
		53.8338	1.99102	53.8338	1.97115	62.3223	1.94726
		54.1241	1.9914	54.1241	1.97149	62.6026	1.94747
		54.4144	1.99179	54.4144	1.97183	62.8829	1.94769
		54.7047	1.99217	54.7047	1.97217	63.1632	1.9479
		54.995	1.99255	54.995	1.9725	63.4434	1.94811
		55.2853	1.99293	55.2853	1.97284	63.7237	1.94832
		55.5756	1.99331	55.5756	1.97317	64.004	1.94853
		55.8659	1.99369	55.8659	1.9735	64.2843	1.94874
		56.1562	1.99406	56.1562	1.97383	64.5646	1.94895
		56.4464	1.99444	56.4464	1.97416	64.8448	1.94916
		56.7367	1.99481	56.7367	1.97449	65.1251	1.94937
		57.027	1.99518	57.027	1.97481	65.4054	1.94957
		57.3173	1.99555	57.3173	1.97514	65.6857	1.94978
		57.6076	1.99591	57.6076	1.97546	65.966	1.94998
		57.8979	1.99628	57.8979	1.97579	66.2463	1.95019
		58.1882	1.99664	58.1882	1.97611	66.5265	1.95039
		58.4785	1.99701	58.4785	1.97643	66.8068	1.95059
		58.7688	1.99737	58.7688	1.97674	67.0871	1.95079
		59.0591	1.99773	59.0591	1.97706	67.3674	1.95099
		59.3494	1.99809	59.3494	1.97738	67.6476	1.95119
		59.6396	1.99844	59.6396	1.97769	67.9279	1.95139
		59.9299	1.9988	59.9299	1.978	68.2082	1.95159
		60.2202	1.99915	60.2202	1.97831	68.4885	1.95179
		60.5105	1.99951	60.5105	1.97862	68.7688	1.95198
		60.8008	1.99986	60.8008	1.97893	69.049	1.95218
		61.0911	2.00021	61.0911	1.97924	69.3293	1.95238
		61.3814	2.00055	61.3814	1.97955	69.6096	1.95257
		61.6717	2.0009	61.6717	1.97985	69.8899	1.95276
		61.962	2.00125	61.962	1.98016	70.1702	1.95296
		62.2522	2.00159	62.2522	1.98046	70.4505	1.95315
		62.5425	2.00193	62.5425	1.98076	70.7307	1.95334
		62.8328	2.00227	62.8328	1.98106	71.011	1.95353
		63.1231	2.00261	63.1231	1.98136	71.2913	1.95372
		63.4134	2.00295	63.4134	1.98165	71.5716	1.95391
		63.7037	2.00329	63.7037	1.98195	71.8518	1.9541
		63.994	2.00362	63.994	1.98224	72.1321	1.95429
		64.2843	2.00396	64.2843	1.98254	72.4124	1.95447
		64.5746	2.00429	64.5746	1.98283	72.6927	1.95466
		64.8649	2.00462	64.8649	1.98312	72.973	1.95484
		65.1552	2.00495	65.1552	1.98341	73.2532	1.95503
		65.4454	2.00527	65.4454	1.98369	73.5335	1.95521
		65.7357	2.0056	65.7357	1.98398	73.8138	1.9554
		66.026	2.00593	66.026	1.98427	74.0941	1.95558
		66.3163	2.00625	66.3163	1.98455	74.3744	1.95576
		66.6066	2.00657	66.6066	1.98483	74.6547	1.95594
		66.8969	2.00689	66.8969	1.98511	74.9349	1.95612
		67.1872	2.00721	67.1872	1.98539	75.2152	1.9563
		67.4775	2.00753	67.4775	1.98567	75.4955	1.95648
		67.7678	2.00785	67.7678	1.98595	75.7758	1.95666
		68.0581	2.00816	68.0581	1.98623	76.0561	1.95683
		68.3483	2.00847	68.3483	1.9865	76.3363	1.95701
		68.6386	2.00879	68.6386	1.98678	76.6166	1.95719
		68.9289	2.0091	68.9289	1.98705	76.8969	1.95736
		69.2192	2.00941	69.2192	1.98732	77.1772	1.95754
		69.5095	2.00972	69.5095	1.98759	77.4575	1.95771
		69.7998	2.01002	69.7998	1.98786	77.7377	1.95788
		70.0901	2.01033	70.0901	1.98813	78.018	1.95805
		70.3804	2.01063	70.3804	1.98839	78.2983	1.95823
		70.6707	2.01093	70.6707	1.98866	78.5786	1.9584
		70.961	2.01124	70.961	1.98892	78.8589	1.95857
		71.2512	2.01154	71.2512	1.98919	79.1391	1.95873
		71.5415	2.01183	71.5415	1.98945	79.4194	1.9589
		71.8318	2.01213	71.8318	1.98971	79.6997	1.95907
		72.1221	2.01243	72.1221	1.98997	79.98	1.95924
		72.4124	2.01272	72.4124	1.99022	80.2603	1.9594
		72.7027	2.01301	72.7027	1.99048	80.5405	1.95957
		72.993	2.01331	72.993	1.99074	80.8208	1.95973
		73.2833	2.0136	73.2833	1.99099	81.1011	1.9599
		73.5736	2.01389	73.5736	1.99124	81.3814	1.96006
		73.8639	2.01417	73.8639	1.99149	81.6617	1.96023
		74.1542	2.01446	74.1542	1.99175	81.9419	1.96039
		74.4444	2.01474	74.4444	1.99199	82.2222	1.96055
		74.7347	2.01503	74.7347	1.99224	82.5025	1.96071
		75.025	2.01531	75.025	1.99249	82.7828	1.96087
		75.3153	2.01559	75.3153	1.99274	83.0631	1.96103
		75.6056	2.01587	75.6056	1.99298	83.3433	1.96119
		75.8959	2.01615	75.8959	1.99322	83.6236	1.96134
		76.1862	2.01643	76.1862	1.99347	83.9039	1.9615
		76.4765	2.0167	76.4765	1.99371	84.1842	1.96166
		76.7668	2.01698	76.7668	1.99395	84.4645	1.96181
		77.0571	2.01725	77.0571	1.99419	84.7447	1.96197
		77.3474	2.01752	77.3474	1.99442	85.025	1.96212
		77.6376	2.01779	77.6376	1.99466	85.3053	1.96228
		77.9279	2.01806	77.9279	1.99489	85.5856	1.96243
		78.2182	2.01833	78.2182	1.99513	85.8659	1.96258
		78.5085	2.0186	78.5085	1.99536	86.1462	1.96273
		78.7988	2.01886	78.7988	1.99559	86.4264	1.96289
		79.0891	2.01913	79.0891	1.99582	86.7067	1.96304
		79.3794	2.01939	79.3794	1.99605	86.987	1.96319
		79.6697	2.01965	79.6697	1.99628	87.2673	1.96333
		79.96	2.01991	79.96	1.99651	87.5476	1.96348
		80.2502	2.02017	80.2502	1.99673	87.8278	1.96363
		80.5405	2.02043	80.5405	1.99696	88.1081	1.96378
		80.8308	2.02069	80.8308	1.99718	88.3884	1.96392
		81.1211	2.02094	81.1211	1.9974	88.6687	1.96407
		81.4114	2.02119	81.4114	1.99763	88.9489	1.96421
		81.7017	2.02145	81.7017	1.99785	89.2292	1.96436
		81.992	2.0217	81.992	1.99807	89.5095	1.9645
		82.2823	2.02195	82.2823	1.99828	89.7898	1.96465
		82.5726	2.0222	82.5726	1.9985	90.0701	1.96479
		82.8629	2.02245	82.8629	1.99872	90.3504	1.96493
		83.1531	2.02269	83.1531	1.99893	90.6306	1.96507
		83.4434	2.02294	83.4434	1.99914	90.9109	1.96521
		83.7337	2.02318	83.7337	1.99936	91.1912	1.96535
		84.024	2.02342	84.024	1.99957	91.4715	1.96549
		84.3143	2.02367	84.3143	1.99978	91.7518	1.96563
		84.6046	2.02391	84.6046	1.99999	92.032	1.96577
		84.8949	2.02415	84.8949	2.0002	92.3123	1.9659
		85.1852	2.02438	85.1852	2.0004	92.5926	1.96604
		85.4755	2.02462	85.4755	2.00061	92.8729	1.96618
		85.7658	2.02486	85.7658	2.00081	93.1531	1.96631
		86.0561	2.02509	86.0561	2.00102	93.4334	1.96645
		86.3464	2.02532	86.3464	2.00122	93.7137	1.96658
		86.6366	2.02556	86.6366	2.00142	93.994	1.96671
		86.9269	2.02579	86.9269	2.00162	94.2743	1.96685
		87.2172	2.02602	87.2172	2.00182	94.5546	1.96698
		87.5075	2.02624	87.5075	2.00202	94.8348	1.96711
		87.7978	2.02647	87.7978	2.00222	95.1151	1.96724
		88.0881	2.0267	88.0881	2.00241	95.3954	1.96737
		88.3784	2.02692	88.3784	2.00261	95.6757	1.9675
		88.6687	2.02714	88.6687	2.0028	95.956	1.96763
		88.959	2.02737	88.959	2.00299	96.2362	1.96776
		89.2493	2.02759	89.2493	2.00319	96.5165	1.96789
		89.5395	2.02781	89.5395	2.00338	96.7968	1.96801
		89.8298	2.02803	89.8298	2.00357	97.0771	1.96814
		90.1201	2.02825	90.1201	2.00375	97.3574	1.96826
		90.4104	2.02846	90.4104	2.00394	97.6376	1.96839
		90.7007	2.02868	90.7007	2.00413	97.9179	1.96851
		90.991	2.02889	90.991	2.00431	98.1982	1.96864
		91.2813	2.0291	91.2813	2.0045	98.4785	1.96876
		91.5716	2.02932	91.5716	2.00468	98.7588	1.96888
		91.8619	2.02953	91.8619	2.00487	99.039	1.96901
		92.1522	2.02974	92.1522	2.00505	99.3193	1.96913
		92.4424	2.02995	92.4424	2.00523	99.5996	1.96925
		92.7327	2.03015	92.7327	2.00541	99.8799	1.96937
		93.023	2.03036	93.023	2.00558	100.16	1.96949
		93.3133	2.03056	93.3133	2.00576	100.44	1.96961
		93.6036	2.03077	93.6036	2.00594	100.721	1.96973
		93.8939	2.03097	93.8939	2.00611	101.001	1.96985
		94.1842	2.03117	94.1842	2.00629	101.281	1.96996
		94.4745	2.03137	94.4745	2.00646	101.562	1.97008
		94.7648	2.03157	94.7648	2.00663	101.842	1.9702
		95.0551	2.03177	95.0551	2.00681	102.122	1.97031
		95.3453	2.03197	95.3453	2.00698	102.402	1.97043
		95.6356	2.03217	95.6356	2.00714	102.683	1.97054
		95.9259	2.03236	95.9259	2.00731	102.963	1.97065
		96.2162	2.03255	96.2162	2.00748	103.243	1.97077
		96.5065	2.03275	96.5065	2.00765	103.524	1.97088
		96.7968	2.03294	96.7968	2.00781	103.804	1.97099
		97.0871	2.03313	97.0871	2.00798	104.084	1.9711
		97.3774	2.03332	97.3774	2.00814	104.364	1.97122
		97.6677	2.03351	97.6677	2.0083	104.645	1.97133
		97.958	2.0337	97.958	2.00846	104.925	1.97144
		98.2482	2.03388	98.2482	2.00862	105.205	1.97155
		98.5385	2.03407	98.5385	2.00878	105.485	1.97165
		98.8288	2.03425	98.8288	2.00894	105.766	1.97176
		99.1191	2.03443	99.1191	2.0091	106.046	1.97187
		99.4094	2.03462	99.4094	2.00926	106.326	1.97198
		99.6997	2.0348	99.6997	2.00941	106.607	1.97208
		99.99	2.03498	99.99	2.00957	106.887	1.97219
		100.28	2.03516	100.28	2.00972	107.167	1.97229
		100.571	2.03533	100.571	2.00987	107.447	1.9724
		100.861	2.03551	100.861	2.01003	107.728	1.9725
		101.151	2.03569	101.151	2.01018	108.008	1.97261
		101.441	2.03586	101.441	2.01033	108.288	1.97271
		101.732	2.03604	101.732	2.01048	108.569	1.97281
		102.022	2.03621	102.022	2.01062	108.849	1.97291
		102.312	2.03638	102.312	2.01077	109.129	1.97302
		102.603	2.03655	102.603	2.01092	109.409	1.97312
		102.893	2.03672	102.893	2.01106	109.69	1.97322
		103.183	2.03689	103.183	2.01121	109.97	1.97332
		103.473	2.03706	103.473	2.01135	110.25	1.97342
		103.764	2.03722	103.764	2.01149	110.531	1.97351
		104.054	2.03739	104.054	2.01163	110.811	1.97361
		104.344	2.03755	104.344	2.01178	111.091	1.97371
		104.635	2.03772	104.635	2.01192	111.371	1.97381
		104.925	2.03788	104.925	2.01205	111.652	1.9739
		105.215	2.03804	105.215	2.01219	111.932	1.974
		105.506	2.0382	105.506	2.01233	112.212	1.9741
		105.796	2.03836	105.796	2.01247	112.492	1.97419
		106.086	2.03852	106.086	2.0126	112.773	1.97429
		106.376	2.03868	106.376	2.01274	113.053	1.97438
		106.667	2.03883	106.667	2.01287	113.333	1.97447
		106.957	2.03899	106.957	2.013	113.614	1.97457
		107.247	2.03914	107.247	2.01313	113.894	1.97466
		107.538	2.0393	107.538	2.01326	114.174	1.97475
		107.828	2.03945	107.828	2.01339	114.454	1.97484
		108.118	2.0396	108.118	2.01352	114.735	1.97493
		108.408	2.03975	108.408	2.01365	115.015	1.97502
		108.699	2.0399	108.699	2.01378	115.295	1.97511
		108.989	2.04005	108.989	2.01391	115.576	1.9752
		109.279	2.0402	109.279	2.01403	115.856	1.97529
		109.57	2.04034	109.57	2.01416	116.136	1.97538
		109.86	2.04049	109.86	2.01428	116.416	1.97547
		110.15	2.04063	110.15	2.0144	116.697	1.97555
		110.44	2.04078	110.44	2.01453	116.977	1.97564
		110.731	2.04092	110.731	2.01465	117.257	1.97573
		111.021	2.04106	111.021	2.01477	117.538	1.97581
		111.311	2.0412	111.311	2.01489	117.818	1.9759
		111.602	2.04134	111.602	2.01501	118.098	1.97598
		111.892	2.04148	111.892	2.01513	118.378	1.97607
		112.182	2.04162	112.182	2.01524	118.659	1.97615
		112.472	2.04176	112.472	2.01536	118.939	1.97623
		112.763	2.0419	112.763	2.01547	119.219	1.97632
		113.053	2.04203	113.053	2.01559	119.499	1.9764
		113.343	2.04217	113.343	2.0157	119.78	1.97648
		113.634	2.0423	113.634	2.01582	120.06	1.97656
		113.924	2.04243	113.924	2.01593	120.34	1.97664
		114.214	2.04256	114.214	2.01604	120.621	1.97672
		114.504	2.0427	114.504	2.01615	120.901	1.9768
		114.795	2.04283	114.795	2.01626	121.181	1.97688
		115.085	2.04295	115.085	2.01637	121.461	1.97696
		115.375	2.04308	115.375	2.01648	121.742	1.97704
		115.666	2.04321	115.666	2.01659	122.022	1.97712
		115.956	2.04334	115.956	2.01669	122.302	1.97719
		116.246	2.04346	116.246	2.0168	122.583	1.97727
		116.537	2.04359	116.537	2.0169	122.863	1.97735
		116.827	2.04371	116.827	2.01701	123.143	1.97742
		117.117	2.04383	117.117	2.01711	123.423	1.9775
		117.407	2.04396	117.407	2.01721	123.704	1.97757
		117.698	2.04408	117.698	2.01732	123.984	1.97765
		117.988	2.0442	117.988	2.01742	124.264	1.97772
		118.278	2.04432	118.278	2.01752	124.545	1.9778
		118.569	2.04444	118.569	2.01762	124.825	1.97787
		118.859	2.04455	118.859	2.01772	125.105	1.97794
		119.149	2.04467	119.149	2.01781	125.385	1.97802
		119.439	2.04479	119.439	2.01791	125.666	1.97809
		119.73	2.0449	119.73	2.01801	125.946	1.97816
		120.02	2.04502	120.02	2.0181	126.226	1.97823
		120.31	2.04513	120.31	2.0182	126.507	1.9783
		120.601	2.04524	120.601	2.01829	126.787	1.97837
		120.891	2.04535	120.891	2.01839	127.067	1.97844
		121.181	2.04547	121.181	2.01848	127.347	1.97851
		121.471	2.04558	121.471	2.01857	127.628	1.97858
		121.762	2.04569	121.762	2.01866	127.908	1.97865
		122.052	2.04579	122.052	2.01875	128.188	1.97871
		122.342	2.0459	122.342	2.01884	128.468	1.97878
		122.633	2.04601	122.633	2.01893	128.749	1.97885
		122.923	2.04611	122.923	2.01902	129.029	1.97892
		123.213	2.04622	123.213	2.01911	129.309	1.97898
		123.504	2.04632	123.504	2.01919	129.59	1.97905
		123.794	2.04643	123.794	2.01928	129.87	1.97911
		124.084	2.04653	124.084	2.01937	130.15	1.97918
		124.374	2.04663	124.374	2.01945	130.43	1.97924
		124.665	2.04673	124.665	2.01953	130.711	1.97931
		124.955	2.04684	124.955	2.01962	130.991	1.97937
		125.245	2.04694	125.245	2.0197	131.271	1.97943
		125.536	2.04703	125.536	2.01978	131.552	1.9795
		125.826	2.04713	125.826	2.01986	131.832	1.97956
		126.116	2.04723	126.116	2.01994	132.112	1.97962
		126.406	2.04733	126.406	2.02002	132.392	1.97968
		126.697	2.04742	126.697	2.0201	132.673	1.97974
		126.987	2.04752	126.987	2.02018	132.953	1.9798
		127.277	2.04761	127.277	2.02026	133.233	1.97986
		127.568	2.04771	127.568	2.02034	133.514	1.97992
		127.858	2.0478	127.858	2.02041	133.794	1.97998
		128.148	2.04789	128.148	2.02049	134.074	1.98004
		128.438	2.04798	128.438	2.02056	134.354	1.9801
		128.729	2.04807	128.729	2.02064	134.635	1.98016
		129.019	2.04816	129.019	2.02071	134.915	1.98022
		129.309	2.04825	129.309	2.02078	135.195	1.98027
		129.6	2.04834	129.6	2.02086	135.475	1.98033
		129.89	2.04843	129.89	2.02093	135.756	1.98039
		130.18	2.04851	130.18	2.021	136.036	1.98044
		130.47	2.0486	130.47	2.02107	136.316	1.9805
		130.761	2.04868	130.761	2.02114	136.597	1.98055
		131.051	2.04877	131.051	2.02121	136.877	1.98061
		131.341	2.04885	131.341	2.02128	137.157	1.98066
		131.632	2.04894	131.632	2.02134	137.437	1.98072
		131.922	2.04902	131.922	2.02141	137.718	1.98077
		132.212	2.0491	132.212	2.02148	137.998	1.98082
		132.502	2.04918	132.502	2.02154	138.278	1.98088
		132.793	2.04926	132.793	2.02161	138.559	1.98093
		133.083	2.04934	133.083	2.02167	138.839	1.98098
		133.373	2.04942	133.373	2.02174	139.119	1.98103
		133.664	2.0495	133.664	2.0218	139.399	1.98109
		133.954	2.04958	133.954	2.02186	139.68	1.98114
		134.244	2.04965	134.244	2.02192	139.96	1.98119
		134.535	2.04973	134.535	2.02199	140.24	1.98124
		134.825	2.0498	134.825	2.02205	140.521	1.98129
		135.115	2.04988	135.115	2.02211	140.801	1.98134
		135.405	2.04995	135.405	2.02217	141.081	1.98139
		135.696	2.05003	135.696	2.02223	141.361	1.98144
		135.986	2.0501	135.986	2.02228	141.642	1.98149
		136.276	2.05017	136.276	2.02234	141.922	1.98153
		136.567	2.05024	136.567	2.0224	142.202	1.98158
		136.857	2.05031	136.857	2.02246	142.482	1.98163
		137.147	2.05038	137.147	2.02251	142.763	1.98168
		137.437	2.05045	137.437	2.02257	143.043	1.98172
		137.728	2.05052	137.728	2.02262	143.323	1.98177
		138.018	2.05059	138.018	2.02268	143.604	1.98182
		138.308	2.05066	138.308	2.02273	143.884	1.98186
		138.599	2.05072	138.599	2.02278	144.164	1.98191
		138.889	2.05079	138.889	2.02283	144.444	1.98195
		139.179	2.05086	139.179	2.02289	144.725	1.982
		139.469	2.05092	139.469	2.02294	145.005	1.98204
		139.76	2.05099	139.76	2.02299	145.285	1.98209
		140.05	2.05105	140.05	2.02304	145.566	1.98213
		140.34	2.05111	140.34	2.02309	145.846	1.98217
		140.631	2.05117	140.631	2.02314	146.126	1.98222
		140.921	2.05124	140.921	2.02319	146.406	1.98226
		141.211	2.0513	141.211	2.02323	146.687	1.9823
		141.501	2.05136	141.501	2.02328	146.967	1.98234
		141.792	2.05142	141.792	2.02333	147.247	1.98238
		142.082	2.05148	142.082	2.02337	147.528	1.98243
		142.372	2.05154	142.372	2.02342	147.808	1.98247
		142.663	2.05159	142.663	2.02347	148.088	1.98251
		142.953	2.05165	142.953	2.02351	148.368	1.98255
		143.243	2.05171	143.243	2.02355	148.649	1.98259
		143.534	2.05176	143.534	2.0236	148.929	1.98263
		143.824	2.05182	143.824	2.02364	149.209	1.98267
		144.114	2.05187	144.114	2.02368	149.489	1.98271
		144.404	2.05193	144.404	2.02373	149.77	1.98274
		144.695	2.05198	144.695	2.02377	150.05	1.98278
		144.985	2.05204	144.985	2.02381	150.33	1.98282
		145.275	2.05209	145.275	2.02385	150.611	1.98286
		145.566	2.05214	145.566	2.02389	150.891	1.9829
		145.856	2.05219	145.856	2.02393	151.171	1.98293
		146.146	2.05224	146.146	2.02397	151.451	1.98297
		146.436	2.0523	146.436	2.02401	151.732	1.98301
		146.727	2.05235	146.727	2.02404	152.012	1.98304
		147.017	2.05239	147.017	2.02408	152.292	1.98308
		147.307	2.05244	147.307	2.02412	152.573	1.98311
		147.598	2.05249	147.598	2.02415	152.853	1.98315
		147.888	2.05254	147.888	2.02419	153.133	1.98318
		148.178	2.05259	148.178	2.02423	153.413	1.98322
		148.468	2.05263	148.468	2.02426	153.694	1.98325
		148.759	2.05268	148.759	2.02429	153.974	1.98329
		149.049	2.05273	149.049	2.02433	154.254	1.98332
		149.339	2.05277	149.339	2.02436	154.535	1.98336
		149.63	2.05281	149.63	2.0244	154.815	1.98339
		149.92	2.05286	149.92	2.02443	155.095	1.98342
		150.21	2.0529	150.21	2.02446	155.375	1.98345
		150.5	2.05295	150.5	2.02449	155.656	1.98349
		150.791	2.05299	150.791	2.02452	155.936	1.98352
		151.081	2.05303	151.081	2.02455	156.216	1.98355
		151.371	2.05307	151.371	2.02458	156.496	1.98358
		151.662	2.05311	151.662	2.02461	156.777	1.98361
		151.952	2.05315	151.952	2.02464	157.057	1.98365
		152.242	2.05319	152.242	2.02467	157.337	1.98368
		152.533	2.05323	152.533	2.0247	157.618	1.98371
		152.823	2.05327	152.823	2.02473	157.898	1.98374
		153.113	2.05331	153.113	2.02476	158.178	1.98377
		153.403	2.05335	153.403	2.02478	158.458	1.9838
		153.694	2.05338	153.694	2.02481	158.739	1.98383
		153.984	2.05342	153.984	2.02484	159.019	1.98385
		154.274	2.05346	154.274	2.02486	159.299	1.98388
		154.565	2.05349	154.565	2.02489	159.58	1.98391
		154.855	2.05353	154.855	2.02491	159.86	1.98394
		155.145	2.05357	155.145	2.02494	160.14	1.98397
		155.435	2.0536	155.435	2.02496	160.42	1.984
		155.726	2.05363	155.726	2.02499	160.701	1.98402
		156.016	2.05367	156.016	2.02501	160.981	1.98405
		156.306	2.0537	156.306	2.02503	161.261	1.98408
		156.597	2.05373	156.597	2.02506	161.542	1.98411
		156.887	2.05377	156.887	2.02508	161.822	1.98413
		157.177	2.0538	157.177	2.0251	162.102	1.98416
		157.467	2.05383	157.467	2.02512	162.382	1.98418
		157.758	2.05386	157.758	2.02514	162.663	1.98421
		158.048	2.05389	158.048	2.02516	162.943	1.98424
		158.338	2.05392	158.338	2.02518	163.223	1.98426
		158.629	2.05395	158.629	2.0252	163.504	1.98429
		158.919	2.05398	158.919	2.02522	163.784	1.98431
		159.209	2.05401	159.209	2.02524	164.064	1.98434
		159.5	2.05404	159.5	2.02526	164.344	1.98436
		159.79	2.05407	159.79	2.02528	164.625	1.98438
		160.08	2.05409	160.08	2.0253	164.905	1.98441
		160.37	2.05412	160.37	2.02531	165.185	1.98443
		160.661	2.05415	160.661	2.02533	165.465	1.98446
		160.951	2.05417	160.951	2.02535	165.746	1.98448
		161.241	2.0542	161.241	2.02536	166.026	1.9845
		161.532	2.05423	161.532	2.02538	166.306	1.98452
		161.822	2.05425	161.822	2.0254	166.587	1.98455
		162.112	2.05428	162.112	2.02541	166.867	1.98457
		162.402	2.0543	162.402	2.02543	167.147	1.98459
		162.693	2.05432	162.693	2.02544	167.427	1.98461
		162.983	2.05435	162.983	2.02546	167.708	1.98464
		163.273	2.05437	163.273	2.02547	167.988	1.98466
		163.564	2.05439	163.564	2.02548	168.268	1.98468
		163.854	2.05442	163.854	2.0255	168.549	1.9847
		164.144	2.05444	164.144	2.02551	168.829	1.98472
		164.434	2.05446	164.434	2.02552	169.109	1.98474
		164.725	2.05448	164.725	2.02554	169.389	1.98476
		165.015	2.0545	165.015	2.02555	169.67	1.98478
		165.305	2.05452	165.305	2.02556	169.95	1.9848
		165.596	2.05454	165.596	2.02557	170.23	1.98482
		165.886	2.05456	165.886	2.02558	170.511	1.98484
		166.176	2.05458	166.176	2.02559	170.791	1.98486
		166.466	2.0546	166.466	2.0256	171.071	1.98488
		166.757	2.05462	166.757	2.02561	171.351	1.9849
		167.047	2.05464	167.047	2.02562	171.632	1.98492
		167.337	2.05466	167.337	2.02563	171.912	1.98494
		167.628	2.05468	167.628	2.02564	172.192	1.98495
		167.918	2.05469	167.918	2.02565	172.472	1.98497
		168.208	2.05471	168.208	2.02566	172.753	1.98499
		168.499	2.05473	168.499	2.02567	173.033	1.98501
		168.789	2.05474	168.789	2.02568	173.313	1.98503
		169.079	2.05476	169.079	2.02568	173.594	1.98504
		169.369	2.05478	169.369	2.02569	173.874	1.98506
		169.66	2.05479	169.66	2.0257	174.154	1.98508
		169.95	2.05481	169.95	2.02571	174.434	1.9851
		170.24	2.05482	170.24	2.02571	174.715	1.98511
		170.531	2.05484	170.531	2.02572	174.995	1.98513
		170.821	2.05485	170.821	2.02572	175.275	1.98515
		171.111	2.05486	171.111	2.02573	175.556	1.98516
		171.401	2.05488	171.401	2.02574	175.836	1.98518
		171.692	2.05489	171.692	2.02574	176.116	1.98519
		171.982	2.05491	171.982	2.02575	176.396	1.98521
		172.272	2.05492	172.272	2.02575	176.677	1.98523
		172.563	2.05493	172.563	2.02576	176.957	1.98524
		172.853	2.05494	172.853	2.02576	177.237	1.98526
		173.143	2.05496	173.143	2.02577	177.518	1.98527
		173.433	2.05497	173.433	2.02577	177.798	1.98529
		173.724	2.05498	173.724	2.02577	178.078	1.9853
		174.014	2.05499	174.014	2.02578	178.358	1.98532
		174.304	2.055	174.304	2.02578	178.639	1.98533
		174.595	2.05501	174.595	2.02578	178.919	1.98534
		174.885	2.05502	174.885	2.02578	179.199	1.98536
		175.175	2.05503	175.175	2.02579	179.479	1.98537
		175.465	2.05504	175.465	2.02579	179.76	1.98539
		175.756	2.05505	175.756	2.02579	180.04	1.9854
		176.046	2.05506	176.046	2.02579	180.32	1.98541
		176.336	2.05507	176.336	2.0258	180.601	1.98543
		176.627	2.05508	176.627	2.0258	180.881	1.98544
		176.917	2.05509	176.917	2.0258	181.161	1.98545
		177.207	2.0551	177.207	2.0258	181.441	1.98547
		177.498	2.05511	177.498	2.0258	181.722	1.98548
		177.788	2.05511	177.788	2.0258	182.002	1.98549
		178.078	2.05512	178.078	2.0258	182.282	1.98551
		178.368	2.05513	178.368	2.0258	182.563	1.98552
		178.659	2.05514	178.659	2.0258	182.843	1.98553
		178.949	2.05514	178.949	2.0258	183.123	1.98554
		179.239	2.05515	179.239	2.0258	183.403	1.98556
		179.53	2.05516	179.53	2.0258	183.684	1.98557
		179.82	2.05516	179.82	2.0258	183.964	1.98558
		180.11	2.05517	180.11	2.0258	184.244	1.98559
		180.4	2.05518	180.4	2.0258	184.525	1.9856
		180.691	2.05518	180.691	2.0258	184.805	1.98561
		180.981	2.05519	180.981	2.02579	185.085	1.98563
		181.271	2.05519	181.271	2.02579	185.365	1.98564
		181.562	2.0552	181.562	2.02579	185.646	1.98565
		181.852	2.0552	181.852	2.02579	185.926	1.98566
		182.142	2.05521	182.142	2.02579	186.206	1.98567
		182.432	2.05521	182.432	2.02579	186.486	1.98568
		182.723	2.05522	182.723	2.02578	186.767	1.98569
		183.013	2.05522	183.013	2.02578	187.047	1.9857
		183.303	2.05523	183.303	2.02578	187.327	1.98571
		183.594	2.05523	183.594	2.02577	187.608	1.98572
		183.884	2.05524	183.884	2.02577	187.888	1.98573
		184.174	2.05524	184.174	2.02577	188.168	1.98574
		184.464	2.05524	184.464	2.02577	188.448	1.98575
		184.755	2.05525	184.755	2.02576	188.729	1.98576
		185.045	2.05525	185.045	2.02576	189.009	1.98577
		185.335	2.05525	185.335	2.02575	189.289	1.98578
		185.626	2.05526	185.626	2.02575	189.57	1.98579
		185.916	2.05526	185.916	2.02575	189.85	1.9858
		186.206	2.05526	186.206	2.02574	190.13	1.98581
		186.496	2.05527	186.496	2.02574	190.41	1.98582
		186.787	2.05527	186.787	2.02574	190.691	1.98583
		187.077	2.05527	187.077	2.02573	190.971	1.98584
		187.367	2.05527	187.367	2.02573	191.251	1.98585
		187.658	2.05527	187.658	2.02572	191.532	1.98586
		187.948	2.05528	187.948	2.02572	191.812	1.98587
		188.238	2.05528	188.238	2.02571	192.092	1.98588
		188.529	2.05528	188.529	2.02571	192.372	1.98589
		188.819	2.05528	188.819	2.0257	192.653	1.9859
		189.109	2.05528	189.109	2.0257	192.933	1.9859
		189.399	2.05529	189.399	2.02569	193.213	1.98591
		189.69	2.05529	189.69	2.02569	193.493	1.98592
		189.98	2.05529	189.98	2.02568	193.774	1.98593
		190.27	2.05529	190.27	2.02568	194.054	1.98594
		190.561	2.05529	190.561	2.02567	194.334	1.98595
		190.851	2.05529	190.851	2.02567	194.615	1.98596
		191.141	2.05529	191.141	2.02566	194.895	1.98596
		191.431	2.05529	191.431	2.02565	195.175	1.98597
		191.722	2.05529	191.722	2.02565	195.455	1.98598
		192.012	2.0553	192.012	2.02564	195.736	1.98599
		192.302	2.0553	192.302	2.02564	196.016	1.986
		192.593	2.0553	192.593	2.02563	196.296	1.986
		192.883	2.0553	192.883	2.02563	196.577	1.98601
		193.173	2.0553	193.173	2.02562	196.857	1.98602
		193.463	2.0553	193.463	2.02561	197.137	1.98603
		193.754	2.0553	193.754	2.02561	197.417	1.98604
		194.044	2.0553	194.044	2.0256	197.698	1.98604
		194.334	2.0553	194.334	2.0256	197.978	1.98605
		194.625	2.0553	194.625	2.02559	198.258	1.98606
		194.915	2.0553	194.915	2.02558	198.539	1.98607
		195.205	2.0553	195.205	2.02558	198.819	1.98607
		195.495	2.0553	195.495	2.02557	199.099	1.98608
		195.786	2.0553	195.786	2.02556	199.379	1.98609
		196.076	2.0553	196.076	2.02556	199.66	1.9861
		196.366	2.0553	196.366	2.02555	199.94	1.9861
		196.657	2.0553	196.657	2.02554	200.22	1.98611
		196.947	2.0553	196.947	2.02554	200.5	1.98612
		197.237	2.0553	197.237	2.02553	200.781	1.98613
		197.528	2.0553	197.528	2.02553	201.061	1.98613
		197.818	2.0553	197.818	2.02552	201.341	1.98614
		198.108	2.0553	198.108	2.02551	201.622	1.98615
		198.398	2.0553	198.398	2.02551	201.902	1.98616
		198.689	2.0553	198.689	2.0255	202.182	1.98616
		198.979	2.0553	198.979	2.02549	202.462	1.98617
		199.269	2.0553	199.269	2.02549	202.743	1.98618
		199.56	2.0553	199.56	2.02548	203.023	1.98619
		199.85	2.0553	199.85	2.02547	203.303	1.98619
		200.14	2.0553	200.14	2.02547	203.584	1.9862
		200.43	2.0553	200.43	2.02546	203.864	1.98621
		200.721	2.0553	200.721	2.02546	204.144	1.98621
		201.011	2.0553	201.011	2.02545	204.424	1.98622
		201.301	2.0553	201.301	2.02544	204.705	1.98623
		201.592	2.0553	201.592	2.02544	204.985	1.98624
		201.882	2.0553	201.882	2.02543	205.265	1.98624
		202.172	2.0553	202.172	2.02542	205.546	1.98625
		202.462	2.0553	202.462	2.02542	205.826	1.98626
		202.753	2.0553	202.753	2.02541	206.106	1.98626
		203.043	2.0553	203.043	2.02541	206.386	1.98627
		203.333	2.0553	203.333	2.0254	206.667	1.98628
		203.624	2.0553	203.624	2.02539	206.947	1.98629
		203.914	2.0553	203.914	2.02539	207.227	1.98629
		204.204	2.0553	204.204	2.02538	207.508	1.9863
		204.494	2.0553	204.494	2.02538	207.788	1.98631
		204.785	2.0553	204.785	2.02537	208.068	1.98631
		205.075	2.0553	205.075	2.02536	208.348	1.98632
		205.365	2.0553	205.365	2.02536	208.629	1.98633
		205.656	2.0553	205.656	2.02535	208.909	1.98634
		205.946	2.0553	205.946	2.02535	209.189	1.98634
		206.236	2.0553	206.236	2.02534	209.469	1.98635
		206.527	2.05531	206.527	2.02534	209.75	1.98636
		206.817	2.05531	206.817	2.02533	210.03	1.98636
		207.107	2.05531	207.107	2.02533	210.31	1.98637
		207.397	2.05531	207.397	2.02532	210.591	1.98638
		207.688	2.05531	207.688	2.02532	210.871	1.98639
		207.978	2.05531	207.978	2.02531	211.151	1.98639
		208.268	2.05531	208.268	2.02531	211.431	1.9864
		208.559	2.05531	208.559	2.0253	211.712	1.98641
		208.849	2.05532	208.849	2.0253	211.992	1.98642
		209.139	2.05532	209.139	2.02529	212.272	1.98642
		209.429	2.05532	209.429	2.02529	212.553	1.98643
		209.72	2.05532	209.72	2.02528	212.833	1.98644
		210.01	2.05532	210.01	2.02528	213.113	1.98645
		210.3	2.05533	210.3	2.02528	213.393	1.98646
		210.591	2.05533	210.591	2.02527	213.674	1.98646
		210.881	2.05533	210.881	2.02527	213.954	1.98647
		211.171	2.05533	211.171	2.02527	214.234	1.98648
		211.461	2.05534	211.461	2.02526	214.515	1.98649
		211.752	2.05534	211.752	2.02526	214.795	1.98649
		212.042	2.05534	212.042	2.02525	215.075	1.9865
		212.332	2.05535	212.332	2.02525	215.355	1.98651
		212.623	2.05535	212.623	2.02525	215.636	1.98652
		212.913	2.05535	212.913	2.02525	215.916	1.98653
		213.203	2.05536	213.203	2.02524	216.196	1.98654
		213.493	2.05536	213.493	2.02524	216.476	1.98654
		213.784	2.05536	213.784	2.02524	216.757	1.98655
		214.074	2.05537	214.074	2.02524	217.037	1.98656
		214.364	2.05537	214.364	2.02523	217.317	1.98657
		214.655	2.05538	214.655	2.02523	217.598	1.98658
		214.945	2.05538	214.945	2.02523	217.878	1.98659
		215.235	2.05539	215.235	2.02523	218.158	1.9866
		215.526	2.05539	215.526	2.02523	218.438	1.9866
		215.816	2.0554	215.816	2.02523	218.719	1.98661
		216.106	2.0554	216.106	2.02522	218.999	1.98662
		216.396	2.05541	216.396	2.02522	219.279	1.98663
		216.687	2.05541	216.687	2.02522	219.56	1.98664
		216.977	2.05542	216.977	2.02522	219.84	1.98665
		217.267	2.05543	217.267	2.02522	220.12	1.98666
		217.558	2.05543	217.558	2.02522	220.4	1.98667
		217.848	2.05544	217.848	2.02522	220.681	1.98668
		218.138	2.05545	218.138	2.02522	220.961	1.98669
		218.428	2.05545	218.428	2.02522	221.241	1.9867
		218.719	2.05546	218.719	2.02522	221.522	1.98671
		219.009	2.05547	219.009	2.02522	221.802	1.98672
		219.299	2.05547	219.299	2.02522	222.082	1.98673
		219.59	2.05548	219.59	2.02522	222.362	1.98674
		219.88	2.05549	219.88	2.02523	222.643	1.98675
		220.17	2.0555	220.17	2.02523	222.923	1.98676
		220.46	2.05551	220.46	2.02523	223.203	1.98677
		220.751	2.05552	220.751	2.02523	223.483	1.98678
		221.041	2.05552	221.041	2.02523	223.764	1.98679
		221.331	2.05553	221.331	2.02524	224.044	1.9868
		221.622	2.05554	221.622	2.02524	224.324	1.98681
		221.912	2.05555	221.912	2.02524	224.605	1.98682
		222.202	2.05556	222.202	2.02524	224.885	1.98683
		222.492	2.05557	222.492	2.02525	225.165	1.98684
		222.783	2.05558	222.783	2.02525	225.445	1.98685
		223.073	2.05559	223.073	2.02525	225.726	1.98686
		223.363	2.0556	223.363	2.02526	226.006	1.98687
		223.654	2.05562	223.654	2.02526	226.286	1.98689
		223.944	2.05563	223.944	2.02527	226.567	1.9869
		224.234	2.05564	224.234	2.02527	226.847	1.98691
		224.525	2.05565	224.525	2.02528	227.127	1.98692
		224.815	2.05566	224.815	2.02528	227.407	1.98693
		225.105	2.05568	225.105	2.02529	227.688	1.98695
		225.395	2.05569	225.395	2.02529	227.968	1.98696
		225.686	2.0557	225.686	2.0253	228.248	1.98697
		225.976	2.05571	225.976	2.02531	228.529	1.98698
		226.266	2.05573	226.266	2.02531	228.809	1.98699
		226.557	2.05574	226.557	2.02532	229.089	1.98701
		226.847	2.05576	226.847	2.02533	229.369	1.98702
		227.137	2.05577	227.137	2.02533	229.65	1.98703
		227.427	2.05579	227.427	2.02534	229.93	1.98705
		227.718	2.0558	227.718	2.02535	230.21	1.98706
		228.008	2.05582	228.008	2.02536	230.49	1.98707
		228.298	2.05583	228.298	2.02537	230.771	1.98709
		228.589	2.05585	228.589	2.02537	231.051	1.9871
		228.879	2.05587	228.879	2.02538	231.331	1.98711
		229.169	2.05588	229.169	2.02539	231.612	1.98713
		229.459	2.0559	229.459	2.0254	231.892	1.98714
		229.75	2.05592	229.75	2.02541	232.172	1.98716
		230.04	2.05593	230.04	2.02542	232.452	1.98717
		230.33	2.05595	230.33	2.02543	232.733	1.98719
		230.621	2.05597	230.621	2.02545	233.013	1.9872
		230.911	2.05599	230.911	2.02546	233.293	1.98722
		231.201	2.05601	231.201	2.02547	233.574	1.98723
		231.491	2.05603	231.491	2.02548	233.854	1.98725
		231.782	2.05605	231.782	2.02549	234.134	1.98726
		232.072	2.05607	232.072	2.0255	234.414	1.98728
		232.362	2.05609	232.362	2.02552	234.695	1.98729
		232.653	2.05611	232.653	2.02553	234.975	1.98731
		232.943	2.05613	232.943	2.02554	235.255	1.98732
		233.233	2.05615	233.233	2.02556	235.536	1.98734
		233.524	2.05617	233.524	2.02557	235.816	1.98736
		233.814	2.0562	233.814	2.02559	236.096	1.98737
		234.104	2.05622	234.104	2.0256	236.376	1.98739
		234.394	2.05624	234.394	2.02562	236.657	1.98741
		234.685	2.05627	234.685	2.02563	236.937	1.98742
		234.975	2.05629	234.975	2.02565	237.217	1.98744
		235.265	2.05631	235.265	2.02566	237.498	1.98746
		235.556	2.05634	235.556	2.02568	237.778	1.98748
		235.846	2.05636	235.846	2.0257	238.058	1.98749
		236.136	2.05639	236.136	2.02572	238.338	1.98751
		236.426	2.05641	236.426	2.02573	238.619	1.98753
		236.717	2.05644	236.717	2.02575	238.899	1.98755
		237.007	2.05647	237.007	2.02577	239.179	1.98757
		237.297	2.05649	237.297	2.02579	239.459	1.98759
		237.588	2.05652	237.588	2.02581	239.74	1.9876
		237.878	2.05655	237.878	2.02583	240.02	1.98762
		238.168	2.05658	238.168	2.02585	240.3	1.98764
		238.458	2.05661	238.458	2.02587	240.581	1.98766
		238.749	2.05664	238.749	2.02589	240.861	1.98768
		239.039	2.05667	239.039	2.02591	241.141	1.9877
		239.329	2.0567	239.329	2.02593	241.421	1.98772
		239.62	2.05673	239.62	2.02595	241.702	1.98774
		239.91	2.05676	239.91	2.02598	241.982	1.98776
		240.2	2.05679	240.2	2.026	242.262	1.98778
		240.49	2.05682	240.49	2.02602	242.543	1.9878
		240.781	2.05685	240.781	2.02605	242.823	1.98783
		241.071	2.05689	241.071	2.02607	243.103	1.98785
		241.361	2.05692	241.361	2.02609	243.383	1.98787
		241.652	2.05695	241.652	2.02612	243.664	1.98789
		241.942	2.05699	241.942	2.02614	243.944	1.98791
		242.232	2.05702	242.232	2.02617	244.224	1.98793
		242.523	2.05706	242.523	2.0262	244.505	1.98796
		242.813	2.05709	242.813	2.02622	244.785	1.98798
		243.103	2.05713	243.103	2.02625	245.065	1.988
		243.393	2.05716	243.393	2.02628	245.345	1.98803
		243.684	2.0572	243.684	2.0263	245.626	1.98805
		243.974	2.05724	243.974	2.02633	245.906	1.98807
		244.264	2.05727	244.264	2.02636	246.186	1.9881
		244.555	2.05731	244.555	2.02639	246.466	1.98812
		244.845	2.05735	244.845	2.02642	246.747	1.98814
		245.135	2.05739	245.135	2.02645	247.027	1.98817
		245.425	2.05743	245.425	2.02648	247.307	1.98819
		245.716	2.05747	245.716	2.02651	247.588	1.98822
		246.006	2.05751	246.006	2.02654	247.868	1.98824
		246.296	2.05755	246.296	2.02658	248.148	1.98827
		246.587	2.05759	246.587	2.02661	248.428	1.98829
		246.877	2.05764	246.877	2.02664	248.709	1.98832
		247.167	2.05768	247.167	2.02667	248.989	1.98835
		247.457	2.05772	247.457	2.02671	249.269	1.98837
		247.748	2.05777	247.748	2.02674	249.55	1.9884
		248.038	2.05781	248.038	2.02678	249.83	1.98843
		248.328	2.05786	248.328	2.02681	250.11	1.98845
		248.619	2.0579	248.619	2.02685	250.39	1.98848
		248.909	2.05795	248.909	2.02688	250.671	1.98851
		249.199	2.05799	249.199	2.02692	250.951	1.98854
		249.489	2.05804	249.489	2.02696	251.231	1.98857
		249.78	2.05809	249.78	2.027	251.512	1.98859
		250.07	2.05814	250.07	2.02703	251.792	1.98862
		250.36	2.05819	250.36	2.02707	252.072	1.98865
		250.651	2.05823	250.651	2.02711	252.352	1.98868
		250.941	2.05828	250.941	2.02715	252.633	1.98871
		251.231	2.05834	251.231	2.02719	252.913	1.98874
		251.522	2.05839	251.522	2.02723	253.193	1.98877
		251.812	2.05844	251.812	2.02727	253.473	1.9888
		252.102	2.05849	252.102	2.02731	253.754	1.98883
		252.392	2.05854	252.392	2.02736	254.034	1.98886
		252.683	2.0586	252.683	2.0274	254.314	1.98889
		252.973	2.05865	252.973	2.02744	254.595	1.98892
		253.263	2.0587	253.263	2.02749	254.875	1.98896
		253.554	2.05876	253.554	2.02753	255.155	1.98899
		253.844	2.05881	253.844	2.02758	255.435	1.98902
		254.134	2.05887	254.134	2.02762	255.716	1.98905
		254.424	2.05893	254.424	2.02767	255.996	1.98909
		254.715	2.05898	254.715	2.02771	256.276	1.98912
		255.005	2.05904	255.005	2.02776	256.557	1.98915
		255.295	2.0591	255.295	2.02781	256.837	1.98919
		255.586	2.05916	255.586	2.02786	257.117	1.98922
		255.876	2.05922	255.876	2.02791	257.397	1.98925
		256.166	2.05928	256.166	2.02796	257.678	1.98929
		256.456	2.05934	256.456	2.02801	257.958	1.98932
		256.747	2.0594	256.747	2.02806	258.238	1.98936
		257.037	2.05946	257.037	2.02811	258.519	1.98939
		257.327	2.05953	257.327	2.02816	258.799	1.98943
		257.618	2.05959	257.618	2.02821	259.079	1.98947
		257.908	2.05965	257.908	2.02826	259.359	1.9895
		258.198	2.05972	258.198	2.02832	259.64	1.98954
		258.488	2.05978	258.488	2.02837	259.92	1.98958
		258.779	2.05985	258.779	2.02842	260.2	1.98961
		259.069	2.05992	259.069	2.02848	260.48	1.98965
		259.359	2.05998	259.359	2.02854	260.761	1.98969
		259.65	2.06005	259.65	2.02859	261.041	1.98973
		259.94	2.06012	259.94	2.02865	261.321	1.98977
		260.23	2.06019	260.23	2.02871	261.602	1.9898
		260.521	2.06026	260.521	2.02876	261.882	1.98984
		260.811	2.06033	260.811	2.02882	262.162	1.98988
		261.101	2.0604	261.101	2.02888	262.442	1.98992
		261.391	2.06047	261.391	2.02894	262.723	1.98996
		261.682	2.06055	261.682	2.029	263.003	1.99
		261.972	2.06062	261.972	2.02906	263.283	1.99004
		262.262	2.06069	262.262	2.02912	263.564	1.99008
		262.553	2.06077	262.553	2.02919	263.844	1.99013
		262.843	2.06084	262.843	2.02925	264.124	1.99017
		263.133	2.06092	263.133	2.02931	264.404	1.99021
		263.423	2.06099	263.423	2.02938	264.685	1.99025
		263.714	2.06107	263.714	2.02944	264.965	1.9903
		264.004	2.06115	264.004	2.02951	265.245	1.99034
		264.294	2.06123	264.294	2.02957	265.526	1.99038
		264.585	2.06131	264.585	2.02964	265.806	1.99043
		264.875	2.06139	264.875	2.02971	266.086	1.99047
		265.165	2.06147	265.165	2.02978	266.366	1.99051
		265.455	2.06155	265.455	2.02984	266.647	1.99056
		265.746	2.06163	265.746	2.02991	266.927	1.9906
		266.036	2.06171	266.036	2.02998	267.207	1.99065
		266.326	2.0618	266.326	2.03005	267.487	1.9907
		266.617	2.06188	266.617	2.03013	267.768	1.99074
		266.907	2.06197	266.907	2.0302	268.048	1.99079
		267.197	2.06205	267.197	2.03027	268.328	1.99084
		267.487	2.06214	267.487	2.03034	268.609	1.99088
		267.778	2.06223	267.778	2.03042	268.889	1.99093
		268.068	2.06232	268.068	2.03049	269.169	1.99098
		268.358	2.0624	268.358	2.03057	269.449	1.99103
		268.649	2.06249	268.649	2.03064	269.73	1.99108
		268.939	2.06258	268.939	2.03072	270.01	1.99112
		269.229	2.06268	269.229	2.0308	270.29	1.99117
		269.52	2.06277	269.52	2.03087	270.571	1.99122
		269.81	2.06286	269.81	2.03095	270.851	1.99127
		270.1	2.06295	270.1	2.03103	271.131	1.99132
		270.39	2.06305	270.39	2.03111	271.411	1.99138
		270.681	2.06314	270.681	2.03119	271.692	1.99143
		270.971	2.06324	270.971	2.03128	271.972	1.99148
		271.261	2.06333	271.261	2.03136	272.252	1.99153
		271.552	2.06343	271.552	2.03144	272.533	1.99158
		271.842	2.06353	271.842	2.03152	272.813	1.99164
		272.132	2.06363	272.132	2.03161	273.093	1.99169
		272.422	2.06373	272.422	2.03169	273.373	1.99174
		272.713	2.06383	272.713	2.03178	273.654	1.9918
		273.003	2.06393	273.003	2.03187	273.934	1.99185
		273.293	2.06403	273.293	2.03195	274.214	1.99191
		273.584	2.06413	273.584	2.03204	274.494	1.99196
		273.874	2.06424	273.874	2.03213	274.775	1.99202
		274.164	2.06434	274.164	2.03222	275.055	1.99207
		274.454	2.06445	274.454	2.03231	275.335	1.99213
		274.745	2.06455	274.745	2.0324	275.616	1.99219
		275.035	2.06466	275.035	2.03249	275.896	1.99224
		275.325	2.06477	275.325	2.03258	276.176	1.9923
		275.616	2.06487	275.616	2.03268	276.456	1.99236
		275.906	2.06498	275.906	2.03277	276.737	1.99242
		276.196	2.06509	276.196	2.03287	277.017	1.99248
		276.486	2.0652	276.486	2.03296	277.297	1.99253
		276.777	2.06531	276.777	2.03306	277.578	1.99259
		277.067	2.06543	277.067	2.03315	277.858	1.99265
		277.357	2.06554	277.357	2.03325	278.138	1.99271
		277.648	2.06565	277.648	2.03335	278.418	1.99277
		277.938	2.06577	277.938	2.03345	278.699	1.99284
		278.228	2.06589	278.228	2.03355	278.979	1.9929
		278.519	2.066	278.519	2.03365	279.259	1.99296
		278.809	2.06612	278.809	2.03375	279.54	1.99302
		279.099	2.06624	279.099	2.03385	279.82	1.99308
		279.389	2.06636	279.389	2.03396	280.1	1.99315
		279.68	2.06648	279.68	2.03406	280.38	1.99321
		279.97	2.0666	279.97	2.03416	280.661	1.99328
		280.26	2.06672	280.26	2.03427	280.941	1.99334
		280.551	2.06684	280.551	2.03438	281.221	1.99341
		280.841	2.06697	280.841	2.03448	281.502	1.99347
		281.131	2.06709	281.131	2.03459	281.782	1.99354
		281.421	2.06722	281.421	2.0347	282.062	1.9936
		281.712	2.06734	281.712	2.03481	282.342	1.99367
		282.002	2.06747	282.002	2.03492	282.623	1.99374
		282.292	2.0676	282.292	2.03503	282.903	1.9938
		282.583	2.06773	282.583	2.03514	283.183	1.99387
		282.873	2.06786	282.873	2.03525	283.463	1.99394
		283.163	2.06799	283.163	2.03537	283.744	1.99401
		283.453	2.06812	283.453	2.03548	284.024	1.99408
		283.744	2.06825	283.744	2.0356	284.304	1.99415
		284.034	2.06838	284.034	2.03571	284.585	1.99422
		284.324	2.06852	284.324	2.03583	284.865	1.99429
		284.615	2.06865	284.615	2.03595	285.145	1.99436
		284.905	2.06879	284.905	2.03607	285.425	1.99443
		285.195	2.06893	285.195	2.03619	285.706	1.9945
		285.485	2.06906	285.485	2.03631	285.986	1.99458
		285.776	2.0692	285.776	2.03643	286.266	1.99465
		286.066	2.06934	286.066	2.03655	286.547	1.99472
		286.356	2.06948	286.356	2.03667	286.827	1.9948
		286.647	2.06963	286.647	2.0368	287.107	1.99487
		286.937	2.06977	286.937	2.03692	287.387	1.99495
		287.227	2.06991	287.227	2.03704	287.668	1.99502
		287.518	2.07006	287.518	2.03717	287.948	1.9951
		287.808	2.0702	287.808	2.0373	288.228	1.99517
		288.098	2.07035	288.098	2.03743	288.509	1.99525
		288.388	2.0705	288.388	2.03755	288.789	1.99533
		288.679	2.07064	288.679	2.03768	289.069	1.99541
		288.969	2.07079	288.969	2.03781	289.349	1.99548
		289.259	2.07094	289.259	2.03795	289.63	1.99556
		289.55	2.0711	289.55	2.03808	289.91	1.99564
		289.84	2.07125	289.84	2.03821	290.19	1.99572
		290.13	2.0714	290.13	2.03834	290.47	1.9958
		290.42	2.07155	290.42	2.03848	290.751	1.99588
		290.711	2.07171	290.711	2.03862	291.031	1.99596
		291.001	2.07187	291.001	2.03875	291.311	1.99604
		291.291	2.07202	291.291	2.03889	291.592	1.99613
		291.582	2.07218	291.582	2.03903	291.872	1.99621
		291.872	2.07234	291.872	2.03917	292.152	1.99629
		292.162	2.0725	292.162	2.03931	292.432	1.99637
		292.452	2.07266	292.452	2.03945	292.713	1.99646
		292.743	2.07282	292.743	2.03959	292.993	1.99654
		293.033	2.07299	293.033	2.03973	293.273	1.99663
		293.323	2.07315	293.323	2.03988	293.554	1.99671
		293.614	2.07332	293.614	2.04002	293.834	1.9968
		293.904	2.07348	293.904	2.04017	294.114	1.99688
		294.194	2.07365	294.194	2.04032	294.394	1.99697
		294.484	2.07382	294.484	2.04046	294.675	1.99706
		294.775	2.07399	294.775	2.04061	294.955	1.99715
		295.065	2.07416	295.065	2.04076	295.235	1.99724
		295.355	2.07433	295.355	2.04091	295.516	1.99732
		295.646	2.0745	295.646	2.04106	295.796	1.99741
		295.936	2.07467	295.936	2.04122	296.076	1.9975
		296.226	2.07485	296.226	2.04137	296.356	1.99759
		296.517	2.07502	296.517	2.04152	296.637	1.99769
		296.807	2.0752	296.807	2.04168	296.917	1.99778
		297.097	2.07538	297.097	2.04183	297.197	1.99787
		297.387	2.07556	297.387	2.04199	297.477	1.99796
		297.678	2.07574	297.678	2.04215	297.758	1.99805
		297.968	2.07592	297.968	2.04231	298.038	1.99815
		298.258	2.0761	298.258	2.04247	298.318	1.99824
		298.549	2.07628	298.549	2.04263	298.599	1.99834
		298.839	2.07646	298.839	2.04279	298.879	1.99843
		299.129	2.07665	299.129	2.04295	299.159	1.99853
		299.419	2.07684	299.419	2.04312	299.439	1.99862
		299.71	2.07702	299.71	2.04328	299.72	1.99872
		300	2.07721	300	2.04345	300	1.99882

## Sheet: Figure 3B
Current density (mA/cm^2)	Cell voltage (experiment)	Current density (mA/cm^2)	Cell voltage (simulation)	Current density (mA/cm^2)	Cell voltage (simulation)	Current density (mA/cm^2)	Cell voltage (simulation)
			Qorg= 0.0004ml/s		Qorg= 0.002 ml/s		Qorg= 0.01 ml/s
10	1.773	10	1.79458	10	1.78918	10	1.79494
20	1.759	10.1722	1.79343	10.3303	1.78836	10.6006	1.79324
30	1.741	10.3443	1.79229	10.6607	1.78755	11.2012	1.79154
50	1.676	10.5165	1.79116	10.991	1.78673	11.8018	1.78985
80	1.616	10.6887	1.79005	11.3213	1.78591	12.4024	1.78816
100	1.576	10.8609	1.78894	11.6517	1.78509	13.003	1.78648
200	1.403	11.033	1.78783	11.982	1.78427	13.6036	1.7848
		11.2052	1.78674	12.3123	1.78345	14.2042	1.78313
		11.3774	1.78566	12.6426	1.78262	14.8048	1.78147
		11.5495	1.78458	12.973	1.7818	15.4054	1.7798
		11.7217	1.78351	13.3033	1.78097	16.006	1.77815
		11.8939	1.78245	13.6336	1.78014	16.6066	1.7765
		12.0661	1.7814	13.964	1.77931	17.2072	1.77485
		12.2382	1.78036	14.2943	1.77848	17.8078	1.77321
		12.4104	1.77932	14.6246	1.77765	18.4084	1.77157
		12.5826	1.7783	14.955	1.77682	19.009	1.76994
		12.7547	1.77728	15.2853	1.77598	19.6096	1.76831
		12.9269	1.77627	15.6156	1.77515	20.2102	1.76669
		13.0991	1.77526	15.9459	1.77431	20.8108	1.76508
		13.2713	1.77427	16.2763	1.77348	21.4114	1.76346
		13.4434	1.77328	16.6066	1.77264	22.012	1.76186
		13.6156	1.7723	16.9369	1.7718	22.6126	1.76026
		13.7878	1.77133	17.2673	1.77096	23.2132	1.75866
		13.96	1.77036	17.5976	1.77012	23.8138	1.75707
		14.1321	1.7694	17.9279	1.76927	24.4144	1.75548
		14.3043	1.76845	18.2583	1.76843	25.015	1.7539
		14.4765	1.76751	18.5886	1.76758	25.6156	1.75232
		14.6486	1.76657	18.9189	1.76674	26.2162	1.75075
		14.8208	1.76564	19.2492	1.76589	26.8168	1.74918
		14.993	1.76472	19.5796	1.76504	27.4174	1.74762
		15.1652	1.76381	19.9099	1.7642	28.018	1.74606
		15.3373	1.7629	20.2402	1.76335	28.6186	1.74451
		15.5095	1.762	20.5706	1.7625	29.2192	1.74296
		15.6817	1.7611	20.9009	1.76164	29.8198	1.74141
		15.8538	1.76021	21.2312	1.76079	30.4204	1.73988
		16.026	1.75933	21.5616	1.75994	31.021	1.73834
		16.1982	1.75846	21.8919	1.75909	31.6216	1.73681
		16.3704	1.75759	22.2222	1.75823	32.2222	1.73529
		16.5425	1.75673	22.5526	1.75738	32.8228	1.73377
		16.7147	1.75587	22.8829	1.75652	33.4234	1.73225
		16.8869	1.75503	23.2132	1.75566	34.024	1.73074
		17.0591	1.75418	23.5435	1.75481	34.6246	1.72924
		17.2312	1.75335	23.8739	1.75395	35.2252	1.72774
		17.4034	1.75252	24.2042	1.75309	35.8258	1.72624
		17.5756	1.7517	24.5345	1.75223	36.4264	1.72475
		17.7477	1.75088	24.8649	1.75137	37.027	1.72326
		17.9199	1.75007	25.1952	1.75051	37.6276	1.72178
		18.0921	1.74926	25.5255	1.74965	38.2282	1.7203
		18.2643	1.74846	25.8559	1.74878	38.8288	1.71883
		18.4364	1.74767	26.1862	1.74792	39.4294	1.71736
		18.6086	1.74688	26.5165	1.74706	40.03	1.7159
		18.7808	1.7461	26.8468	1.74619	40.6306	1.71444
		18.953	1.74532	27.1772	1.74533	41.2312	1.71299
		19.1251	1.74455	27.5075	1.74447	41.8318	1.71154
		19.2973	1.74378	27.8378	1.7436	42.4324	1.71009
		19.4695	1.74302	28.1682	1.74273	43.033	1.70865
		19.6416	1.74227	28.4985	1.74187	43.6336	1.70722
		19.8138	1.74152	28.8288	1.741	44.2342	1.70579
		19.986	1.74078	29.1592	1.74013	44.8348	1.70436
		20.1582	1.74004	29.4895	1.73927	45.4354	1.70294
		20.3303	1.7393	29.8198	1.7384	46.036	1.70152
		20.5025	1.73858	30.1502	1.73753	46.6366	1.70011
		20.6747	1.73785	30.4805	1.73666	47.2372	1.6987
		20.8468	1.73714	30.8108	1.73579	47.8378	1.6973
		21.019	1.73642	31.1411	1.73492	48.4384	1.6959
		21.1912	1.73571	31.4715	1.73405	49.039	1.6945
		21.3634	1.73501	31.8018	1.73318	49.6396	1.69311
		21.5355	1.73431	32.1321	1.73231	50.2402	1.69173
		21.7077	1.73362	32.4625	1.73144	50.8408	1.69035
		21.8799	1.73293	32.7928	1.73057	51.4414	1.68897
		22.0521	1.73225	33.1231	1.7297	52.042	1.6876
		22.2242	1.73157	33.4534	1.72883	52.6426	1.68623
		22.3964	1.73089	33.7838	1.72795	53.2432	1.68487
		22.5686	1.73022	34.1141	1.72708	53.8438	1.68351
		22.7407	1.72956	34.4444	1.72621	54.4444	1.68215
		22.9129	1.72889	34.7748	1.72534	55.0451	1.6808
		23.0851	1.72824	35.1051	1.72447	55.6457	1.67946
		23.2573	1.72758	35.4354	1.72359	56.2463	1.67812
		23.4294	1.72694	35.7658	1.72272	56.8469	1.67678
		23.6016	1.72629	36.0961	1.72185	57.4475	1.67545
		23.7738	1.72565	36.4264	1.72097	58.0481	1.67412
		23.9459	1.72502	36.7568	1.7201	58.6487	1.67279
		24.1181	1.72438	37.0871	1.71923	59.2493	1.67147
		24.2903	1.72376	37.4174	1.71836	59.8499	1.67016
		24.4625	1.72313	37.7478	1.71748	60.4504	1.66885
		24.6346	1.72251	38.0781	1.71661	61.051	1.66754
		24.8068	1.7219	38.4084	1.71574	61.6516	1.66624
		24.979	1.72128	38.7387	1.71486	62.2522	1.66494
		25.1512	1.72068	39.0691	1.71399	62.8528	1.66365
		25.3233	1.72007	39.3994	1.71312	63.4534	1.66236
		25.4955	1.71947	39.7297	1.71224	64.0541	1.66107
		25.6677	1.71887	40.0601	1.71137	64.6547	1.65979
		25.8398	1.71828	40.3904	1.7105	65.2553	1.65852
		26.012	1.71769	40.7207	1.70963	65.8559	1.65724
		26.1842	1.7171	41.051	1.70875	66.4565	1.65598
		26.3564	1.71652	41.3814	1.70788	67.0571	1.65471
		26.5285	1.71594	41.7117	1.70701	67.6577	1.65345
		26.7007	1.71537	42.042	1.70614	68.2583	1.6522
		26.8729	1.71479	42.3724	1.70526	68.8589	1.65095
		27.045	1.71422	42.7027	1.70439	69.4595	1.6497
		27.2172	1.71366	43.033	1.70352	70.0601	1.64845
		27.3894	1.7131	43.3634	1.70265	70.6607	1.64722
		27.5616	1.71254	43.6937	1.70178	71.2613	1.64598
		27.7337	1.71198	44.024	1.70091	71.8619	1.64475
		27.9059	1.71143	44.3543	1.70003	72.4625	1.64352
		28.0781	1.71088	44.6847	1.69916	73.0631	1.6423
		28.2503	1.71033	45.015	1.69829	73.6637	1.64108
		28.4224	1.70979	45.3454	1.69742	74.2643	1.63987
		28.5946	1.70924	45.6757	1.69655	74.8649	1.63866
		28.7668	1.70871	46.006	1.69569	75.4655	1.63745
		28.9389	1.70817	46.3363	1.69482	76.0661	1.63625
		29.1111	1.70764	46.6667	1.69395	76.6667	1.63505
		29.2833	1.70711	46.997	1.69308	77.2673	1.63386
		29.4555	1.70658	47.3273	1.69221	77.8679	1.63267
		29.6276	1.70606	47.6577	1.69134	78.4685	1.63148
		29.7998	1.70554	47.988	1.69048	79.0691	1.6303
		29.972	1.70502	48.3183	1.68961	79.6697	1.62913
		30.1441	1.7045	48.6487	1.68874	80.2703	1.62795
		30.3163	1.70399	48.979	1.68788	80.8709	1.62678
		30.4885	1.70347	49.3093	1.68701	81.4715	1.62562
		30.6607	1.70297	49.6396	1.68615	82.0721	1.62445
		30.8328	1.70246	49.97	1.68528	82.6727	1.6233
		31.005	1.70196	50.3003	1.68442	83.2733	1.62214
		31.1772	1.70145	50.6306	1.68356	83.8739	1.62099
		31.3494	1.70095	50.961	1.68269	84.4745	1.61985
		31.5215	1.70046	51.2913	1.68183	85.0751	1.61871
		31.6937	1.69996	51.6216	1.68097	85.6757	1.61757
		31.8659	1.69947	51.9519	1.68011	86.2763	1.61643
		32.038	1.69898	52.2823	1.67925	86.8769	1.6153
		32.2102	1.69849	52.6126	1.67839	87.4775	1.61418
		32.3824	1.69801	52.9429	1.67753	88.0781	1.61305
		32.5545	1.69752	53.2733	1.67667	88.6787	1.61194
		32.7267	1.69704	53.6036	1.67581	89.2793	1.61082
		32.8989	1.69656	53.9339	1.67495	89.8799	1.60971
		33.0711	1.69608	54.2643	1.6741	90.4805	1.6086
		33.2432	1.69561	54.5946	1.67324	91.0811	1.6075
		33.4154	1.69513	54.9249	1.67238	91.6817	1.6064
		33.5876	1.69466	55.2553	1.67153	92.2823	1.6053
		33.7598	1.69419	55.5856	1.67067	92.8829	1.60421
		33.9319	1.69372	55.9159	1.66982	93.4835	1.60312
		34.1041	1.69326	56.2463	1.66897	94.0841	1.60204
		34.2763	1.69279	56.5766	1.66812	94.6847	1.60096
		34.4485	1.69233	56.9069	1.66726	95.2853	1.59988
		34.6206	1.69187	57.2372	1.66641	95.8859	1.59881
		34.7928	1.69141	57.5676	1.66556	96.4865	1.59774
		34.965	1.69095	57.8979	1.66471	97.0871	1.59668
		35.1371	1.6905	58.2282	1.66387	97.6877	1.59561
		35.3093	1.69004	58.5586	1.66302	98.2883	1.59456
		35.4815	1.68959	58.8889	1.66217	98.8889	1.5935
		35.6536	1.68914	59.2192	1.66133	99.4895	1.59245
		35.8258	1.68869	59.5496	1.66048	100.09	1.5914
		35.998	1.68824	59.8799	1.65964	100.691	1.59036
		36.1702	1.68779	60.2102	1.65879	101.291	1.58932
		36.3423	1.68735	60.5405	1.65795	101.892	1.58828
		36.5145	1.6869	60.8709	1.65711	102.492	1.58725
		36.6867	1.68646	61.2012	1.65627	103.093	1.58622
		36.8589	1.68602	61.5315	1.65543	103.694	1.5852
		37.031	1.68558	61.8619	1.65459	104.294	1.58418
		37.2032	1.68514	62.1922	1.65375	104.895	1.58316
		37.3754	1.6847	62.5225	1.65291	105.496	1.58214
		37.5476	1.68427	62.8528	1.65208	106.096	1.58113
		37.7197	1.68383	63.1832	1.65124	106.697	1.58013
		37.8919	1.6834	63.5135	1.65041	107.297	1.57912
		38.0641	1.68296	63.8438	1.64957	107.898	1.57812
		38.2362	1.68253	64.1742	1.64874	108.499	1.57712
		38.4084	1.6821	64.5045	1.64791	109.099	1.57613
		38.5806	1.68167	64.8348	1.64708	109.7	1.57514
		38.7527	1.68124	65.1652	1.64625	110.3	1.57416
		38.9249	1.68082	65.4955	1.64542	110.901	1.57317
		39.0971	1.68039	65.8258	1.64459	111.501	1.57219
		39.2693	1.67996	66.1562	1.64377	112.102	1.57122
		39.4414	1.67954	66.4865	1.64294	112.703	1.57025
		39.6136	1.67912	66.8168	1.64212	113.303	1.56928
		39.7858	1.67869	67.1471	1.64129	113.904	1.56831
		39.958	1.67827	67.4775	1.64047	114.504	1.56735
		40.1301	1.67785	67.8078	1.63965	115.105	1.56639
		40.3023	1.67743	68.1381	1.63883	115.706	1.56544
		40.4745	1.67701	68.4685	1.63801	116.306	1.56449
		40.6467	1.67659	68.7988	1.63719	116.907	1.56354
		40.8188	1.67618	69.1291	1.63638	117.508	1.56259
		40.991	1.67576	69.4595	1.63556	118.108	1.56165
		41.1632	1.67534	69.7898	1.63475	118.709	1.56071
		41.3353	1.67493	70.1201	1.63393	119.309	1.55978
		41.5075	1.67451	70.4505	1.63312	119.91	1.55885
		41.6797	1.6741	70.7808	1.63231	120.511	1.55792
		41.8518	1.67369	71.1111	1.6315	121.111	1.557
		42.024	1.67327	71.4414	1.63069	121.712	1.55608
		42.1962	1.67286	71.7718	1.62988	122.312	1.55516
		42.3684	1.67245	72.1021	1.62908	122.913	1.55424
		42.5405	1.67204	72.4324	1.62827	123.514	1.55333
		42.7127	1.67163	72.7628	1.62747	124.114	1.55242
		42.8849	1.67122	73.0931	1.62667	124.715	1.55152
		43.0571	1.67081	73.4234	1.62587	125.315	1.55062
		43.2292	1.6704	73.7537	1.62507	125.916	1.54972
		43.4014	1.66999	74.0841	1.62427	126.517	1.54882
		43.5736	1.66958	74.4144	1.62347	127.117	1.54793
		43.7458	1.66917	74.7447	1.62267	127.718	1.54704
		43.9179	1.66877	75.0751	1.62188	128.318	1.54616
		44.0901	1.66836	75.4054	1.62109	128.919	1.54528
		44.2623	1.66795	75.7357	1.62029	129.52	1.5444
		44.4344	1.66755	76.0661	1.6195	130.12	1.54352
		44.6066	1.66714	76.3964	1.61871	130.721	1.54265
		44.7788	1.66674	76.7267	1.61792	131.321	1.54178
		44.9509	1.66633	77.0571	1.61714	131.922	1.54091
		45.1231	1.66593	77.3874	1.61635	132.523	1.54005
		45.2953	1.66552	77.7177	1.61557	133.123	1.53919
		45.4675	1.66512	78.0481	1.61478	133.724	1.53833
		45.6396	1.66471	78.3784	1.614	134.324	1.53748
		45.8118	1.66431	78.7087	1.61322	134.925	1.53663
		45.984	1.66391	79.039	1.61244	135.526	1.53578
		46.1562	1.6635	79.3694	1.61167	136.126	1.53494
		46.3283	1.6631	79.6997	1.61089	136.727	1.53409
		46.5005	1.6627	80.03	1.61012	137.327	1.53326
		46.6727	1.66229	80.3604	1.60934	137.928	1.53242
		46.8448	1.66189	80.6907	1.60857	138.529	1.53159
		47.017	1.66149	81.021	1.6078	139.129	1.53076
		47.1892	1.66108	81.3513	1.60703	139.73	1.52993
		47.3614	1.66068	81.6817	1.60626	140.33	1.52911
		47.5335	1.66028	82.012	1.6055	140.931	1.52829
		47.7057	1.65988	82.3423	1.60473	141.532	1.52747
		47.8779	1.65947	82.6727	1.60397	142.132	1.52666
		48.05	1.65907	83.003	1.60321	142.733	1.52585
		48.2222	1.65867	83.3333	1.60245	143.333	1.52504
		48.3944	1.65827	83.6637	1.60169	143.934	1.52423
		48.5666	1.65787	83.994	1.60093	144.535	1.52343
		48.7387	1.65746	84.3243	1.60018	145.135	1.52263
		48.9109	1.65706	84.6547	1.59942	145.736	1.52183
		49.0831	1.65666	84.985	1.59867	146.336	1.52104
		49.2553	1.65626	85.3153	1.59792	146.937	1.52025
		49.4274	1.65585	85.6457	1.59717	147.538	1.51946
		49.5996	1.65545	85.976	1.59642	148.138	1.51867
		49.7718	1.65505	86.3063	1.59567	148.739	1.51789
		49.9439	1.65465	86.6366	1.59493	149.339	1.51711
		50.1161	1.65424	86.967	1.59419	149.94	1.51634
		50.2883	1.65384	87.2973	1.59344	150.541	1.51556
		50.4605	1.65344	87.6276	1.5927	151.141	1.51479
		50.6326	1.65303	87.958	1.59196	151.742	1.51402
		50.8048	1.65263	88.2883	1.59123	152.342	1.51326
		50.977	1.65223	88.6186	1.59049	152.943	1.5125
		51.1491	1.65182	88.9489	1.58976	153.544	1.51174
		51.3213	1.65142	89.2793	1.58902	154.144	1.51098
		51.4935	1.65102	89.6096	1.58829	154.745	1.51022
		51.6657	1.65061	89.9399	1.58756	155.345	1.50947
		51.8378	1.65021	90.2703	1.58684	155.946	1.50872
		52.01	1.6498	90.6006	1.58611	156.547	1.50798
		52.1822	1.6494	90.9309	1.58539	157.147	1.50724
		52.3543	1.64899	91.2613	1.58466	157.748	1.50649
		52.5265	1.64859	91.5916	1.58394	158.348	1.50576
		52.6987	1.64818	91.9219	1.58322	158.949	1.50502
		52.8709	1.64777	92.2523	1.58251	159.55	1.50429
		53.043	1.64737	92.5826	1.58179	160.15	1.50356
		53.2152	1.64696	92.9129	1.58107	160.751	1.50283
		53.3874	1.64656	93.2432	1.58036	161.351	1.50211
		53.5596	1.64615	93.5736	1.57965	161.952	1.50139
		53.7317	1.64574	93.9039	1.57894	162.553	1.50067
		53.9039	1.64533	94.2342	1.57823	163.153	1.49995
		54.0761	1.64493	94.5646	1.57753	163.754	1.49924
		54.2482	1.64452	94.8949	1.57682	164.354	1.49852
		54.4204	1.64411	95.2252	1.57612	164.955	1.49782
		54.5926	1.6437	95.5556	1.57542	165.556	1.49711
		54.7648	1.64329	95.8859	1.57472	166.156	1.49641
		54.9369	1.64288	96.2162	1.57402	166.757	1.4957
		55.1091	1.64247	96.5465	1.57332	167.357	1.49501
		55.2813	1.64206	96.8769	1.57263	167.958	1.49431
		55.4534	1.64165	97.2072	1.57194	168.559	1.49362
		55.6256	1.64124	97.5375	1.57125	169.159	1.49293
		55.7978	1.64083	97.8679	1.57056	169.76	1.49224
		55.97	1.64041	98.1982	1.56987	170.36	1.49155
		56.1421	1.64	98.5285	1.56918	170.961	1.49087
		56.3143	1.63959	98.8589	1.5685	171.562	1.49019
		56.4865	1.63918	99.1892	1.56782	172.162	1.48951
		56.6587	1.63876	99.5195	1.56714	172.763	1.48883
		56.8308	1.63835	99.8499	1.56646	173.363	1.48816
		57.003	1.63793	100.18	1.56578	173.964	1.48749
		57.1752	1.63752	100.511	1.56511	174.565	1.48682
		57.3473	1.6371	100.841	1.56443	175.165	1.48615
		57.5195	1.63669	101.171	1.56376	175.766	1.48549
		57.6917	1.63627	101.501	1.56309	176.366	1.48483
		57.8639	1.63586	101.832	1.56242	176.967	1.48417
		58.036	1.63544	102.162	1.56176	177.568	1.48351
		58.2082	1.63502	102.492	1.56109	178.168	1.48285
		58.3804	1.6346	102.823	1.56043	178.769	1.4822
		58.5525	1.63419	103.153	1.55977	179.369	1.48155
		58.7247	1.63377	103.483	1.55911	179.97	1.48091
		58.8969	1.63335	103.814	1.55845	180.571	1.48026
		59.0691	1.63293	104.144	1.5578	181.171	1.47962
		59.2412	1.63251	104.474	1.55715	181.772	1.47898
		59.4134	1.63209	104.805	1.55649	182.372	1.47834
		59.5856	1.63167	105.135	1.55584	182.973	1.4777
		59.7578	1.63125	105.465	1.55519	183.574	1.47707
		59.9299	1.63082	105.796	1.55455	184.174	1.47644
		60.1021	1.6304	106.126	1.5539	184.775	1.47581
		60.2743	1.62998	106.456	1.55326	185.375	1.47518
		60.4464	1.62955	106.787	1.55262	185.976	1.47456
		60.6186	1.62913	107.117	1.55198	186.577	1.47393
		60.7908	1.62871	107.447	1.55134	187.177	1.47331
		60.963	1.62828	107.778	1.55071	187.778	1.47269
		61.1351	1.62786	108.108	1.55007	188.378	1.47208
		61.3073	1.62743	108.438	1.54944	188.979	1.47146
		61.4795	1.627	108.769	1.54881	189.58	1.47085
		61.6516	1.62658	109.099	1.54818	190.18	1.47024
		61.8238	1.62615	109.429	1.54756	190.781	1.46964
		61.996	1.62572	109.76	1.54693	191.381	1.46903
		62.1682	1.62529	110.09	1.54631	191.982	1.46843
		62.3403	1.62487	110.42	1.54569	192.583	1.46783
		62.5125	1.62444	110.751	1.54507	193.183	1.46723
		62.6847	1.62401	111.081	1.54446	193.784	1.46663
		62.8569	1.62358	111.411	1.54384	194.384	1.46604
		63.029	1.62315	111.742	1.54323	194.985	1.46544
		63.2012	1.62271	112.072	1.54262	195.586	1.46485
		63.3734	1.62228	112.402	1.54201	196.186	1.46426
		63.5455	1.62185	112.733	1.5414	196.787	1.46368
		63.7177	1.62142	113.063	1.54079	197.387	1.46309
		63.8899	1.62099	113.393	1.54019	197.988	1.46251
		64.0621	1.62055	113.724	1.53959	198.589	1.46193
		64.2342	1.62012	114.054	1.53899	199.189	1.46135
		64.4064	1.61968	114.384	1.53839	199.79	1.46077
		64.5786	1.61925	114.715	1.53779	200.39	1.4602
		64.7507	1.61881	115.045	1.5372	200.991	1.45963
		64.9229	1.61838	115.375	1.53661	201.592	1.45906
		65.0951	1.61794	115.706	1.53601	202.192	1.45849
		65.2673	1.6175	116.036	1.53543	202.793	1.45792
		65.4394	1.61707	116.366	1.53484	203.393	1.45735
		65.6116	1.61663	116.697	1.53425	203.994	1.45679
		65.7838	1.61619	117.027	1.53367	204.595	1.45623
		65.956	1.61575	117.357	1.53309	205.195	1.45567
		66.1281	1.61531	117.688	1.53251	205.796	1.45511
		66.3003	1.61487	118.018	1.53193	206.396	1.45456
		66.4725	1.61443	118.348	1.53136	206.997	1.454
		66.6446	1.61399	118.679	1.53078	207.598	1.45345
		66.8168	1.61355	119.009	1.53021	208.198	1.4529
		66.989	1.61311	119.339	1.52964	208.799	1.45235
		67.1612	1.61267	119.67	1.52907	209.399	1.45181
		67.3333	1.61222	120	1.52851	210	1.45126
		67.5055	1.61178	120.33	1.52794	210.601	1.45072
		67.6777	1.61134	120.661	1.52738	211.201	1.45018
		67.8499	1.61089	120.991	1.52682	211.802	1.44964
		68.022	1.61045	121.321	1.52626	212.402	1.4491
		68.1942	1.61	121.652	1.52571	213.003	1.44857
		68.3664	1.60956	121.982	1.52515	213.604	1.44803
		68.5385	1.60911	122.312	1.5246	214.204	1.4475
		68.7107	1.60867	122.643	1.52405	214.805	1.44697
		68.8829	1.60822	122.973	1.5235	215.405	1.44644
		69.0551	1.60777	123.303	1.52295	216.006	1.44591
		69.2272	1.60733	123.634	1.52241	216.607	1.44539
		69.3994	1.60688	123.964	1.52186	217.207	1.44487
		69.5716	1.60643	124.294	1.52132	217.808	1.44434
		69.7437	1.60598	124.625	1.52078	218.408	1.44382
		69.9159	1.60553	124.955	1.52024	219.009	1.4433
		70.0881	1.60508	125.285	1.51971	219.61	1.44279
		70.2603	1.60464	125.616	1.51918	220.21	1.44227
		70.4324	1.60419	125.946	1.51864	220.811	1.44176
		70.6046	1.60374	126.276	1.51811	221.411	1.44124
		70.7768	1.60328	126.607	1.51759	222.012	1.44073
		70.9489	1.60283	126.937	1.51706	222.613	1.44022
		71.1211	1.60238	127.267	1.51654	223.213	1.43972
		71.2933	1.60193	127.598	1.51601	223.814	1.43921
		71.4655	1.60148	127.928	1.51549	224.414	1.43871
		71.6376	1.60103	128.258	1.51497	225.015	1.4382
		71.8098	1.60057	128.589	1.51446	225.616	1.4377
		71.982	1.60012	128.919	1.51394	226.216	1.4372
		72.1542	1.59967	129.249	1.51343	226.817	1.4367
		72.3263	1.59921	129.58	1.51292	227.417	1.43621
		72.4985	1.59876	129.91	1.51241	228.018	1.43571
		72.6707	1.5983	130.24	1.5119	228.619	1.43522
		72.8428	1.59785	130.571	1.5114	229.219	1.43472
		73.015	1.59739	130.901	1.51089	229.82	1.43423
		73.1872	1.59694	131.231	1.51039	230.42	1.43374
		73.3594	1.59648	131.562	1.50989	231.021	1.43325
		73.5315	1.59603	131.892	1.50939	231.622	1.43277
		73.7037	1.59557	132.222	1.5089	232.222	1.43228
		73.8759	1.59511	132.553	1.5084	232.823	1.4318
		74.0481	1.59466	132.883	1.50791	233.423	1.43132
		74.2202	1.5942	133.213	1.50742	234.024	1.43083
		74.3924	1.59374	133.544	1.50693	234.625	1.43035
		74.5646	1.59328	133.874	1.50645	235.225	1.42988
		74.7367	1.59283	134.204	1.50596	235.826	1.4294
		74.9089	1.59237	134.535	1.50548	236.426	1.42892
		75.0811	1.59191	134.865	1.505	237.027	1.42845
		75.2532	1.59145	135.195	1.50452	237.628	1.42797
		75.4254	1.59099	135.526	1.50404	238.228	1.4275
		75.5976	1.59053	135.856	1.50357	238.829	1.42703
		75.7698	1.59008	136.186	1.50309	239.429	1.42656
		75.9419	1.58962	136.517	1.50262	240.03	1.42609
		76.1141	1.58916	136.847	1.50215	240.631	1.42563
		76.2863	1.5887	137.177	1.50168	241.231	1.42516
		76.4585	1.58824	137.508	1.50122	241.832	1.4247
		76.6306	1.58778	137.838	1.50075	242.432	1.42423
		76.8028	1.58732	138.168	1.50029	243.033	1.42377
		76.975	1.58686	138.499	1.49983	243.634	1.42331
		77.1471	1.5864	138.829	1.49937	244.234	1.42285
		77.3193	1.58593	139.159	1.49892	244.835	1.42239
		77.4915	1.58547	139.489	1.49846	245.435	1.42193
		77.6637	1.58501	139.82	1.49801	246.036	1.42148
		77.8358	1.58455	140.15	1.49756	246.637	1.42102
		78.008	1.58409	140.48	1.49711	247.237	1.42057
		78.1802	1.58363	140.811	1.49666	247.838	1.42012
		78.3524	1.58317	141.141	1.49621	248.438	1.41966
		78.5245	1.58271	141.471	1.49577	249.039	1.41921
		78.6967	1.58224	141.802	1.49533	249.64	1.41876
		78.8689	1.58178	142.132	1.49489	250.24	1.41832
		79.041	1.58132	142.462	1.49445	250.841	1.41787
		79.2132	1.58086	142.793	1.49401	251.441	1.41742
		79.3854	1.5804	143.123	1.49358	252.042	1.41698
		79.5576	1.57994	143.453	1.49314	252.643	1.41653
		79.7297	1.57947	143.784	1.49271	253.243	1.41609
		79.9019	1.57901	144.114	1.49228	253.844	1.41565
		80.0741	1.57855	144.444	1.49185	254.444	1.41521
		80.2463	1.57809	144.775	1.49143	255.045	1.41477
		80.4184	1.57763	145.105	1.491	255.646	1.41433
		80.5906	1.57716	145.435	1.49058	256.246	1.41389
		80.7628	1.5767	145.766	1.49016	256.847	1.41345
		80.9349	1.57624	146.096	1.48974	257.447	1.41302
		81.1071	1.57578	146.426	1.48932	258.048	1.41258
		81.2793	1.57532	146.757	1.48891	258.649	1.41215
		81.4514	1.57486	147.087	1.4885	259.249	1.41171
		81.6236	1.57439	147.417	1.48808	259.85	1.41128
		81.7958	1.57393	147.748	1.48767	260.45	1.41085
		81.968	1.57347	148.078	1.48727	261.051	1.41042
		82.1401	1.57301	148.408	1.48686	261.652	1.40999
		82.3123	1.57255	148.739	1.48645	262.252	1.40956
		82.4845	1.57209	149.069	1.48605	262.853	1.40913
		82.6567	1.57162	149.399	1.48565	263.453	1.4087
		82.8288	1.57116	149.73	1.48525	264.054	1.40828
		83.001	1.5707	150.06	1.48485	264.655	1.40785
		83.1732	1.57024	150.39	1.48445	265.255	1.40742
		83.3453	1.56978	150.721	1.48406	265.856	1.407
		83.5175	1.56932	151.051	1.48367	266.456	1.40658
		83.6897	1.56886	151.381	1.48328	267.057	1.40615
		83.8619	1.5684	151.712	1.48289	267.658	1.40573
		84.034	1.56794	152.042	1.4825	268.258	1.40531
		84.2062	1.56748	152.372	1.48211	268.859	1.40489
		84.3784	1.56702	152.703	1.48173	269.459	1.40447
		84.5506	1.56656	153.033	1.48134	270.06	1.40405
		84.7227	1.5661	153.363	1.48096	270.661	1.40363
		84.8949	1.56564	153.694	1.48058	271.261	1.40322
		85.0671	1.56518	154.024	1.48021	271.862	1.4028
		85.2392	1.56472	154.354	1.47983	272.462	1.40238
		85.4114	1.56426	154.685	1.47946	273.063	1.40197
		85.5836	1.56381	155.015	1.47908	273.664	1.40155
		85.7558	1.56335	155.345	1.47871	274.264	1.40114
		85.9279	1.56289	155.676	1.47834	274.865	1.40072
		86.1001	1.56243	156.006	1.47797	275.465	1.40031
		86.2723	1.56198	156.336	1.47761	276.066	1.3999
		86.4444	1.56152	156.667	1.47724	276.667	1.39949
		86.6166	1.56106	156.997	1.47688	277.267	1.39908
		86.7888	1.56061	157.327	1.47652	277.868	1.39867
		86.961	1.56015	157.658	1.47616	278.468	1.39825
		87.1331	1.55969	157.988	1.4758	279.069	1.39785
		87.3053	1.55924	158.318	1.47544	279.67	1.39744
		87.4775	1.55878	158.649	1.47509	280.27	1.39703
		87.6496	1.55833	158.979	1.47473	280.871	1.39662
		87.8218	1.55787	159.309	1.47438	281.471	1.39621
		87.994	1.55742	159.64	1.47403	282.072	1.39581
		88.1662	1.55697	159.97	1.47368	282.673	1.3954
		88.3383	1.55651	160.3	1.47333	283.273	1.39499
		88.5105	1.55606	160.631	1.47299	283.874	1.39459
		88.6827	1.55561	160.961	1.47264	284.474	1.39418
		88.8548	1.55516	161.291	1.4723	285.075	1.39378
		89.027	1.55471	161.622	1.47196	285.676	1.39337
		89.1992	1.55425	161.952	1.47162	286.276	1.39297
		89.3714	1.5538	162.282	1.47128	286.877	1.39257
		89.5435	1.55335	162.613	1.47095	287.477	1.39216
		89.7157	1.5529	162.943	1.47061	288.078	1.39176
		89.8879	1.55246	163.273	1.47028	288.679	1.39136
		90.0601	1.55201	163.604	1.46994	289.279	1.39096
		90.2322	1.55156	163.934	1.46961	289.88	1.39055
		90.4044	1.55111	164.264	1.46928	290.48	1.39015
		90.5766	1.55066	164.595	1.46896	291.081	1.38975
		90.7488	1.55022	164.925	1.46863	291.682	1.38935
		90.9209	1.54977	165.255	1.4683	292.282	1.38895
		91.0931	1.54932	165.586	1.46798	292.883	1.38855
		91.2653	1.54888	165.916	1.46766	293.483	1.38815
		91.4374	1.54843	166.246	1.46734	294.084	1.38775
		91.6096	1.54799	166.577	1.46702	294.685	1.38735
		91.7818	1.54755	166.907	1.4667	295.285	1.38695
		91.954	1.5471	167.237	1.46638	295.886	1.38656
		92.1261	1.54666	167.568	1.46607	296.486	1.38616
		92.2983	1.54622	167.898	1.46575	297.087	1.38576
		92.4705	1.54578	168.228	1.46544	297.688	1.38536
		92.6426	1.54534	168.559	1.46513	298.288	1.38496
		92.8148	1.5449	168.889	1.46482	298.889	1.38456
		92.987	1.54446	169.219	1.46451	299.489	1.38417
		93.1592	1.54402	169.55	1.46421	300.09	1.38377
		93.3313	1.54358	169.88	1.4639	300.691	1.38337
		93.5035	1.54314	170.21	1.4636	301.291	1.38298
		93.6757	1.54271	170.541	1.46329	301.892	1.38258
		93.8478	1.54227	170.871	1.46299	302.492	1.38218
		94.02	1.54184	171.201	1.46269	303.093	1.38178
		94.1922	1.5414	171.532	1.46239	303.694	1.38139
		94.3644	1.54097	171.862	1.46209	304.294	1.38099
		94.5365	1.54053	172.192	1.4618	304.895	1.3806
		94.7087	1.5401	172.523	1.4615	305.495	1.3802
		94.8809	1.53967	172.853	1.46121	306.096	1.3798
		95.053	1.53924	173.183	1.46092	306.697	1.37941
		95.2252	1.53881	173.514	1.46062	307.297	1.37901
		95.3974	1.53838	173.844	1.46033	307.898	1.37861
		95.5696	1.53795	174.174	1.46004	308.498	1.37822
		95.7417	1.53752	174.505	1.45976	309.099	1.37782
		95.9139	1.53709	174.835	1.45947	309.7	1.37742
		96.0861	1.53666	175.165	1.45918	310.3	1.37703
		96.2583	1.53624	175.495	1.4589	310.901	1.37663
		96.4304	1.53581	175.826	1.45862	311.502	1.37623
		96.6026	1.53539	176.156	1.45834	312.102	1.37584
		96.7748	1.53496	176.486	1.45805	312.703	1.37544
		96.947	1.53454	176.817	1.45777	313.303	1.37504
		97.1191	1.53412	177.147	1.4575	313.904	1.37465
		97.2913	1.5337	177.477	1.45722	314.505	1.37425
		97.4635	1.53328	177.808	1.45694	315.105	1.37385
		97.6356	1.53286	178.138	1.45667	315.706	1.37346
		97.8078	1.53244	178.468	1.45639	316.306	1.37306
		97.98	1.53202	178.799	1.45612	316.907	1.37266
		98.1522	1.5316	179.129	1.45585	317.508	1.37226
		98.3243	1.53119	179.459	1.45558	318.108	1.37187
		98.4965	1.53077	179.79	1.45531	318.709	1.37147
		98.6687	1.53036	180.12	1.45504	319.309	1.37107
		98.8408	1.52995	180.45	1.45477	319.91	1.37067
		99.013	1.52953	180.781	1.45451	320.511	1.37027
		99.1852	1.52912	181.111	1.45424	321.111	1.36987
		99.3574	1.52871	181.441	1.45398	321.712	1.36947
		99.5295	1.5283	181.772	1.45371	322.312	1.36907
		99.7017	1.52789	182.102	1.45345	322.913	1.36868
		99.8739	1.52748	182.432	1.45319	323.514	1.36828
		100.046	1.52708	182.763	1.45293	324.114	1.36787
		100.218	1.52667	183.093	1.45267	324.715	1.36747
		100.39	1.52626	183.423	1.45241	325.315	1.36707
		100.563	1.52586	183.754	1.45215	325.916	1.36667
		100.735	1.52546	184.084	1.4519	326.517	1.36627
		100.907	1.52505	184.414	1.45164	327.117	1.36587
		101.079	1.52465	184.745	1.45139	327.718	1.36547
		101.251	1.52425	185.075	1.45113	328.318	1.36506
		101.423	1.52385	185.405	1.45088	328.919	1.36466
		101.596	1.52345	185.736	1.45063	329.52	1.36426
		101.768	1.52306	186.066	1.45038	330.12	1.36385
		101.94	1.52266	186.396	1.45013	330.721	1.36345
		102.112	1.52227	186.727	1.44988	331.321	1.36304
		102.284	1.52187	187.057	1.44963	331.922	1.36264
		102.456	1.52148	187.387	1.44938	332.523	1.36223
		102.629	1.52109	187.718	1.44913	333.123	1.36183
		102.801	1.52069	188.048	1.44889	333.724	1.36142
		102.973	1.5203	188.378	1.44864	334.324	1.36101
		103.145	1.51991	188.709	1.4484	334.925	1.36061
		103.317	1.51953	189.039	1.44815	335.526	1.3602
		103.489	1.51914	189.369	1.44791	336.126	1.35979
		103.662	1.51875	189.7	1.44767	336.727	1.35938
		103.834	1.51837	190.03	1.44743	337.327	1.35897
		104.006	1.51798	190.36	1.44718	337.928	1.35856
		104.178	1.5176	190.691	1.44694	338.529	1.35815
		104.35	1.51722	191.021	1.4467	339.129	1.35774
		104.523	1.51684	191.351	1.44647	339.73	1.35733
		104.695	1.51646	191.682	1.44623	340.33	1.35691
		104.867	1.51608	192.012	1.44599	340.931	1.3565
		105.039	1.5157	192.342	1.44575	341.532	1.35609
		105.211	1.51533	192.673	1.44552	342.132	1.35567
		105.383	1.51495	193.003	1.44528	342.733	1.35526
		105.556	1.51458	193.333	1.44505	343.333	1.35484
		105.728	1.5142	193.664	1.44481	343.934	1.35442
		105.9	1.51383	193.994	1.44458	344.535	1.35401
		106.072	1.51346	194.324	1.44435	345.135	1.35359
		106.244	1.51309	194.655	1.44411	345.736	1.35317
		106.416	1.51272	194.985	1.44388	346.336	1.35275
		106.589	1.51236	195.315	1.44365	346.937	1.35233
		106.761	1.51199	195.646	1.44342	347.538	1.35191
		106.933	1.51163	195.976	1.44319	348.138	1.35149
		107.105	1.51126	196.306	1.44296	348.739	1.35107
		107.277	1.5109	196.637	1.44273	349.339	1.35064
		107.449	1.51054	196.967	1.4425	349.94	1.35022
		107.622	1.51018	197.297	1.44227	350.541	1.34979
		107.794	1.50982	197.628	1.44204	351.141	1.34937
		107.966	1.50946	197.958	1.44182	351.742	1.34894
		108.138	1.5091	198.288	1.44159	352.342	1.34852
		108.31	1.50875	198.619	1.44136	352.943	1.34809
		108.482	1.50839	198.949	1.44114	353.544	1.34766
		108.655	1.50804	199.279	1.44091	354.144	1.34723
		108.827	1.50769	199.61	1.44068	354.745	1.3468
		108.999	1.50734	199.94	1.44046	355.345	1.34637
		109.171	1.50699	200.27	1.44023	355.946	1.34593
		109.343	1.50664	200.601	1.44001	356.547	1.3455
		109.516	1.50629	200.931	1.43979	357.147	1.34507
		109.688	1.50595	201.261	1.43956	357.748	1.34463
		109.86	1.5056	201.592	1.43934	358.348	1.3442
		110.032	1.50526	201.922	1.43912	358.949	1.34376
		110.204	1.50491	202.252	1.43889	359.55	1.34332
		110.376	1.50457	202.583	1.43867	360.15	1.34288
		110.549	1.50423	202.913	1.43845	360.751	1.34244
		110.721	1.50389	203.243	1.43822	361.351	1.342
		110.893	1.50356	203.574	1.438	361.952	1.34156
		111.065	1.50322	203.904	1.43778	362.553	1.34111
		111.237	1.50288	204.234	1.43756	363.153	1.34067
		111.409	1.50255	204.565	1.43734	363.754	1.34023
		111.582	1.50222	204.895	1.43712	364.354	1.33978
		111.754	1.50188	205.225	1.4369	364.955	1.33933
		111.926	1.50155	205.556	1.43667	365.556	1.33888
		112.098	1.50122	205.886	1.43645	366.156	1.33843
		112.27	1.5009	206.216	1.43623	366.757	1.33798
		112.442	1.50057	206.547	1.43601	367.357	1.33753
		112.615	1.50024	206.877	1.43579	367.958	1.33708
		112.787	1.49992	207.207	1.43557	368.559	1.33662
		112.959	1.4996	207.538	1.43535	369.159	1.33617
		113.131	1.49927	207.868	1.43513	369.76	1.33571
		113.303	1.49895	208.198	1.43491	370.36	1.33525
		113.475	1.49863	208.529	1.43469	370.961	1.3348
		113.648	1.49832	208.859	1.43447	371.562	1.33434
		113.82	1.498	209.189	1.43425	372.162	1.33387
		113.992	1.49768	209.52	1.43403	372.763	1.33341
		114.164	1.49737	209.85	1.43381	373.363	1.33295
		114.336	1.49705	210.18	1.43358	373.964	1.33248
		114.509	1.49674	210.511	1.43336	374.565	1.33202
		114.681	1.49643	210.841	1.43314	375.165	1.33155
		114.853	1.49612	211.171	1.43292	375.766	1.33108
		115.025	1.49581	211.501	1.4327	376.366	1.33061
		115.197	1.49551	211.832	1.43248	376.967	1.33014
		115.369	1.4952	212.162	1.43226	377.568	1.32967
		115.542	1.49489	212.492	1.43204	378.168	1.32919
		115.714	1.49459	212.823	1.43181	378.769	1.32872
		115.886	1.49429	213.153	1.43159	379.369	1.32824
		116.058	1.49399	213.483	1.43137	379.97	1.32776
		116.23	1.49369	213.814	1.43115	380.571	1.32728
		116.402	1.49339	214.144	1.43092	381.171	1.3268
		116.575	1.49309	214.474	1.4307	381.772	1.32632
		116.747	1.49279	214.805	1.43048	382.372	1.32583
		116.919	1.4925	215.135	1.43025	382.973	1.32535
		117.091	1.4922	215.465	1.43003	383.574	1.32486
		117.263	1.49191	215.796	1.42981	384.174	1.32437
		117.435	1.49162	216.126	1.42958	384.775	1.32388
		117.608	1.49133	216.456	1.42936	385.375	1.32339
		117.78	1.49104	216.787	1.42913	385.976	1.3229
		117.952	1.49075	217.117	1.4289	386.577	1.32241
		118.124	1.49046	217.447	1.42868	387.177	1.32191
		118.296	1.49018	217.778	1.42845	387.778	1.32141
		118.468	1.48989	218.108	1.42822	388.378	1.32091
		118.641	1.48961	218.438	1.428	388.979	1.32041
		118.813	1.48932	218.769	1.42777	389.58	1.31991
		118.985	1.48904	219.099	1.42754	390.18	1.31941
		119.157	1.48876	219.429	1.42731	390.781	1.3189
		119.329	1.48848	219.76	1.42708	391.381	1.3184
		119.501	1.48821	220.09	1.42685	391.982	1.31789
		119.674	1.48793	220.42	1.42662	392.583	1.31738
		119.846	1.48765	220.751	1.42639	393.183	1.31687
		120.018	1.48738	221.081	1.42616	393.784	1.31636
		120.19	1.4871	221.411	1.42592	394.384	1.31584
		120.362	1.48683	221.742	1.42569	394.985	1.31532
		120.535	1.48656	222.072	1.42546	395.586	1.31481
		120.707	1.48629	222.402	1.42522	396.186	1.31429
		120.879	1.48602	222.733	1.42499	396.787	1.31376
		121.051	1.48575	223.063	1.42475	397.387	1.31324
		121.223	1.48548	223.393	1.42451	397.988	1.31272
		121.395	1.48522	223.724	1.42427	398.589	1.31219
		121.568	1.48495	224.054	1.42404	399.189	1.31166
		121.74	1.48469	224.384	1.4238	399.79	1.31113
		121.912	1.48443	224.715	1.42356	400.39	1.3106
		122.084	1.48416	225.045	1.42332	400.991	1.31006
		122.256	1.4839	225.375	1.42308	401.592	1.30953
		122.428	1.48364	225.706	1.42283	402.192	1.30899
		122.601	1.48338	226.036	1.42259	402.793	1.30845
		122.773	1.48313	226.366	1.42235	403.393	1.30791
		122.945	1.48287	226.697	1.4221	403.994	1.30737
		123.117	1.48261	227.027	1.42186	404.595	1.30682
		123.289	1.48236	227.357	1.42161	405.195	1.30628
		123.461	1.4821	227.688	1.42136	405.796	1.30573
		123.634	1.48185	228.018	1.42111	406.396	1.30518
		123.806	1.4816	228.348	1.42086	406.997	1.30463
		123.978	1.48135	228.679	1.42061	407.598	1.30407
		124.15	1.4811	229.009	1.42036	408.198	1.30352
		124.322	1.48085	229.339	1.42011	408.799	1.30296
		124.494	1.4806	229.67	1.41985	409.399	1.3024
		124.667	1.48035	230	1.4196	410	1.30183
		124.839	1.48011	230.33	1.41934	410.601	1.30127
		125.011	1.47986	230.661	1.41908	411.201	1.3007
		125.183	1.47962	230.991	1.41883	411.802	1.30014
		125.355	1.47937	231.321	1.41857	412.402	1.29957
		125.528	1.47913	231.652	1.41831	413.003	1.29899
		125.7	1.47889	231.982	1.41804	413.604	1.29842
		125.872	1.47864	232.312	1.41778	414.204	1.29784
		126.044	1.4784	232.643	1.41752	414.805	1.29727
		126.216	1.47816	232.973	1.41725	415.405	1.29669
		126.388	1.47793	233.303	1.41698	416.006	1.2961
		126.561	1.47769	233.634	1.41672	416.607	1.29552
		126.733	1.47745	233.964	1.41645	417.207	1.29493
		126.905	1.47721	234.294	1.41618	417.808	1.29434
		127.077	1.47698	234.625	1.4159	418.408	1.29375
		127.249	1.47674	234.955	1.41563	419.009	1.29316
		127.421	1.47651	235.285	1.41536	419.61	1.29256
		127.594	1.47627	235.616	1.41508	420.21	1.29197
		127.766	1.47604	235.946	1.4148	420.811	1.29137
		127.938	1.47581	236.276	1.41452	421.411	1.29076
		128.11	1.47557	236.607	1.41424	422.012	1.29016
		128.282	1.47534	236.937	1.41396	422.613	1.28955
		128.454	1.47511	237.267	1.41368	423.213	1.28895
		128.627	1.47488	237.598	1.41339	423.814	1.28834
		128.799	1.47465	237.928	1.4131	424.414	1.28772
		128.971	1.47443	238.258	1.41282	425.015	1.28711
		129.143	1.4742	238.589	1.41253	425.616	1.28649
		129.315	1.47397	238.919	1.41223	426.216	1.28587
		129.487	1.47374	239.249	1.41194	426.817	1.28525
		129.66	1.47352	239.58	1.41165	427.417	1.28462
		129.832	1.47329	239.91	1.41135	428.018	1.284
		130.004	1.47306	240.24	1.41105	428.619	1.28337
		130.176	1.47284	240.571	1.41075	429.219	1.28274
		130.348	1.47261	240.901	1.41045	429.82	1.2821
		130.521	1.47239	241.231	1.41015	430.42	1.28147
		130.693	1.47217	241.562	1.40984	431.021	1.28083
		130.865	1.47194	241.892	1.40954	431.622	1.28019
		131.037	1.47172	242.222	1.40923	432.222	1.27954
		131.209	1.4715	242.553	1.40892	432.823	1.2789
		131.381	1.47128	242.883	1.40861	433.423	1.27825
		131.554	1.47105	243.213	1.40829	434.024	1.2776
		131.726	1.47083	243.544	1.40798	434.625	1.27694
		131.898	1.47061	243.874	1.40766	435.225	1.27629
		132.07	1.47039	244.204	1.40734	435.826	1.27563
		132.242	1.47017	244.535	1.40702	436.426	1.27497
		132.414	1.46995	244.865	1.40669	437.027	1.27431
		132.587	1.46973	245.195	1.40637	437.628	1.27364
		132.759	1.46951	245.526	1.40604	438.228	1.27297
		132.931	1.46929	245.856	1.40571	438.829	1.2723
		133.103	1.46907	246.186	1.40538	439.429	1.27163
		133.275	1.46885	246.517	1.40504	440.03	1.27095
		133.447	1.46863	246.847	1.40471	440.631	1.27027
		133.62	1.46841	247.177	1.40437	441.231	1.26959
		133.792	1.46819	247.508	1.40403	441.832	1.26891
		133.964	1.46798	247.838	1.40369	442.432	1.26822
		134.136	1.46776	248.168	1.40334	443.033	1.26753
		134.308	1.46754	248.499	1.40299	443.634	1.26684
		134.48	1.46732	248.829	1.40264	444.234	1.26615
		134.653	1.4671	249.159	1.40229	444.835	1.26545
		134.825	1.46688	249.489	1.40194	445.435	1.26475
		134.997	1.46666	249.82	1.40158	446.036	1.26405
		135.169	1.46644	250.15	1.40123	446.637	1.26334
		135.341	1.46623	250.48	1.40086	447.237	1.26264
		135.514	1.46601	250.811	1.4005	447.838	1.26193
		135.686	1.46579	251.141	1.40014	448.438	1.26121
		135.858	1.46557	251.471	1.39977	449.039	1.2605
		136.03	1.46535	251.802	1.3994	449.64	1.25978
		136.202	1.46513	252.132	1.39903	450.24	1.25906
		136.374	1.46491	252.462	1.39865	450.841	1.25833
		136.547	1.46469	252.793	1.39827	451.441	1.2576
		136.719	1.46447	253.123	1.39789	452.042	1.25687
		136.891	1.46425	253.453	1.39751	452.643	1.25614
		137.063	1.46403	253.784	1.39712	453.243	1.25541
		137.235	1.46381	254.114	1.39674	453.844	1.25467
		137.407	1.46358	254.444	1.39635	454.444	1.25393
		137.58	1.46336	254.775	1.39595	455.045	1.25318
		137.752	1.46314	255.105	1.39556	455.646	1.25243
		137.924	1.46292	255.435	1.39516	456.246	1.25168
		138.096	1.46269	255.766	1.39476	456.847	1.25093
		138.268	1.46247	256.096	1.39435	457.447	1.25017
		138.44	1.46224	256.426	1.39395	458.048	1.24942
		138.613	1.46202	256.757	1.39354	458.649	1.24865
		138.785	1.46179	257.087	1.39313	459.249	1.24789
		138.957	1.46157	257.417	1.39271	459.85	1.24712
		139.129	1.46134	257.748	1.39229	460.45	1.24635
		139.301	1.46111	258.078	1.39187	461.051	1.24558
		139.473	1.46088	258.408	1.39145	461.652	1.2448
		139.646	1.46065	258.739	1.39102	462.252	1.24402
		139.818	1.46042	259.069	1.39059	462.853	1.24324
		139.99	1.46019	259.399	1.39016	463.453	1.24245
		140.162	1.45996	259.73	1.38973	464.054	1.24166
		140.334	1.45973	260.06	1.38929	464.655	1.24087
		140.507	1.4595	260.39	1.38885	465.255	1.24007
		140.679	1.45926	260.721	1.3884	465.856	1.23928
		140.851	1.45903	261.051	1.38795	466.456	1.23848
		141.023	1.45879	261.381	1.3875	467.057	1.23767
		141.195	1.45855	261.712	1.38705	467.658	1.23686
		141.367	1.45832	262.042	1.38659	468.258	1.23605
		141.54	1.45808	262.372	1.38613	468.859	1.23524
		141.712	1.45784	262.703	1.38567	469.459	1.23442
		141.884	1.45759	263.033	1.3852	470.06	1.2336
		142.056	1.45735	263.363	1.38473	470.661	1.23278
		142.228	1.45711	263.694	1.38426	471.261	1.23195
		142.4	1.45686	264.024	1.38378	471.862	1.23112
		142.573	1.45662	264.354	1.3833	472.462	1.23029
		142.745	1.45637	264.685	1.38282	473.063	1.22945
		142.917	1.45612	265.015	1.38233	473.664	1.22861
		143.089	1.45587	265.345	1.38185	474.264	1.22777
		143.261	1.45562	265.676	1.38135	474.865	1.22692
		143.433	1.45537	266.006	1.38086	475.465	1.22607
		143.606	1.45511	266.336	1.38036	476.066	1.22522
		143.778	1.45486	266.667	1.37985	476.667	1.22436
		143.95	1.4546	266.997	1.37934	477.267	1.2235
		144.122	1.45434	267.327	1.37883	477.868	1.22264
		144.294	1.45408	267.658	1.37832	478.468	1.22177
		144.466	1.45382	267.988	1.3778	479.069	1.2209
		144.639	1.45356	268.318	1.37728	479.67	1.22003
		144.811	1.45329	268.649	1.37676	480.27	1.21915
		144.983	1.45302	268.979	1.37623	480.871	1.21827
		145.155	1.45275	269.309	1.37569	481.471	1.21739
		145.327	1.45248	269.64	1.37516	482.072	1.2165
		145.5	1.45221	269.97	1.37462	482.673	1.21561
		145.672	1.45194	270.3	1.37408	483.273	1.21472
		145.844	1.45166	270.631	1.37353	483.874	1.21382
		146.016	1.45138	270.961	1.37298	484.474	1.21292
		146.188	1.4511	271.291	1.37242	485.075	1.21202
		146.36	1.45082	271.622	1.37186	485.676	1.21111
		146.533	1.45054	271.952	1.3713	486.276	1.2102
		146.705	1.45025	272.282	1.37073	486.877	1.20929
		146.877	1.44996	272.613	1.37016	487.477	1.20837
		147.049	1.44967	272.943	1.36959	488.078	1.20745
		147.221	1.44938	273.273	1.36901	488.679	1.20652
		147.393	1.44908	273.604	1.36843	489.279	1.20559
		147.566	1.44878	273.934	1.36784	489.88	1.20466
		147.738	1.44848	274.264	1.36725	490.48	1.20372
		147.91	1.44818	274.595	1.36665	491.081	1.20278
		148.082	1.44788	274.925	1.36605	491.682	1.20184
		148.254	1.44757	275.255	1.36545	492.282	1.20089
		148.426	1.44726	275.586	1.36484	492.883	1.19994
		148.599	1.44695	275.916	1.36423	493.483	1.19899
		148.771	1.44663	276.246	1.36362	494.084	1.19803
		148.943	1.44632	276.577	1.363	494.685	1.19707
		149.115	1.446	276.907	1.36237	495.285	1.1961
		149.287	1.44567	277.237	1.36174	495.886	1.19513
		149.459	1.44535	277.568	1.36111	496.486	1.19416
		149.632	1.44502	277.898	1.36047	497.087	1.19318
		149.804	1.44469	278.228	1.35983	497.688	1.1922
		149.976	1.44435	278.559	1.35918	498.288	1.19122
		150.148	1.44402	278.889	1.35853	498.889	1.19023
		150.32	1.44367	279.219	1.35788	499.489	1.18924
		150.492	1.44333	279.55	1.35722	500.09	1.18824
		150.665	1.44299	279.88	1.35655	500.691	1.18724
		150.837	1.44264	280.21	1.35589	501.291	1.18624
		151.009	1.44228	280.541	1.35521	501.892	1.18523
		151.181	1.44193	280.871	1.35453	502.492	1.18422
		151.353	1.44157	281.201	1.35385	503.093	1.1832
		151.526	1.44121	281.532	1.35316	503.694	1.18218
		151.698	1.44084	281.862	1.35247	504.294	1.18116
		151.87	1.44047	282.192	1.35178	504.895	1.18014
		152.042	1.4401	282.523	1.35107	505.495	1.1791
		152.214	1.43972	282.853	1.35037	506.096	1.17807
		152.386	1.43934	283.183	1.34966	506.697	1.17703
		152.559	1.43896	283.514	1.34894	507.297	1.17599
		152.731	1.43857	283.844	1.34822	507.898	1.17494
		152.903	1.43818	284.174	1.34749	508.498	1.17389
		153.075	1.43779	284.505	1.34676	509.099	1.17284
		153.247	1.43739	284.835	1.34603	509.7	1.17178
		153.419	1.43698	285.165	1.34529	510.3	1.17072
		153.592	1.43658	285.495	1.34454	510.901	1.16965
		153.764	1.43617	285.826	1.34379	511.502	1.16858
		153.936	1.43575	286.156	1.34304	512.102	1.1675
		154.108	1.43534	286.486	1.34227	512.703	1.16643
		154.28	1.43491	286.817	1.34151	513.303	1.16534
		154.452	1.43449	287.147	1.34074	513.904	1.16426
		154.625	1.43406	287.477	1.33996	514.505	1.16316
		154.797	1.43362	287.808	1.33918	515.105	1.16207
		154.969	1.43318	288.138	1.33839	515.706	1.16097
		155.141	1.43274	288.468	1.3376	516.306	1.15987
		155.313	1.43229	288.799	1.3368	516.907	1.15876
		155.485	1.43184	289.129	1.336	517.508	1.15765
		155.658	1.43138	289.459	1.33519	518.108	1.15653
		155.83	1.43092	289.79	1.33438	518.709	1.15541
		156.002	1.43045	290.12	1.33356	519.309	1.15429
		156.174	1.42998	290.45	1.33274	519.91	1.15316
		156.346	1.42951	290.781	1.33191	520.511	1.15202
		156.519	1.42902	291.111	1.33107	521.111	1.15089
		156.691	1.42854	291.441	1.33023	521.712	1.14974
		156.863	1.42805	291.772	1.32939	522.312	1.1486
		157.035	1.42755	292.102	1.32854	522.913	1.14745
		157.207	1.42705	292.432	1.32768	523.514	1.14629
		157.379	1.42655	292.763	1.32682	524.114	1.14514
		157.552	1.42604	293.093	1.32595	524.715	1.14397
		157.724	1.42552	293.423	1.32507	525.315	1.1428
		157.896	1.425	293.754	1.32419	525.916	1.14163
		158.068	1.42447	294.084	1.32331	526.517	1.14046
		158.24	1.42394	294.414	1.32242	527.117	1.13928
		158.412	1.4234	294.745	1.32152	527.718	1.13809
		158.585	1.42286	295.075	1.32062	528.318	1.1369
		158.757	1.42231	295.405	1.31971	528.919	1.13571
		158.929	1.42176	295.736	1.31879	529.52	1.13451
		159.101	1.42119	296.066	1.31787	530.12	1.13331
		159.273	1.42063	296.396	1.31694	530.721	1.1321
		159.445	1.42006	296.727	1.31601	531.321	1.13089
		159.618	1.41948	297.057	1.31507	531.922	1.12967
		159.79	1.4189	297.387	1.31413	532.523	1.12845
		159.962	1.41831	297.718	1.31318	533.123	1.12723
		160.134	1.41771	298.048	1.31222	533.724	1.126
		160.306	1.41711	298.378	1.31126	534.324	1.12476
		160.478	1.4165	298.709	1.31029	534.925	1.12352
		160.651	1.41589	299.039	1.30931	535.526	1.12228
		160.823	1.41527	299.369	1.30833	536.126	1.12103
		160.995	1.41464	299.7	1.30734	536.727	1.11978
		161.167	1.414	300.03	1.30635	537.327	1.11852
		161.339	1.41336	300.36	1.30535	537.928	1.11726
		161.512	1.41272	300.691	1.30434	538.529	1.11599
		161.684	1.41206	301.021	1.30332	539.129	1.11472
		161.856	1.4114	301.351	1.3023	539.73	1.11345
		162.028	1.41074	301.682	1.30128	540.33	1.11217
		162.2	1.41006	302.012	1.30025	540.931	1.11088
		162.372	1.40938	302.342	1.29921	541.532	1.10959
		162.545	1.40869	302.673	1.29816	542.132	1.1083
		162.717	1.408	303.003	1.29711	542.733	1.107
		162.889	1.4073	303.333	1.29605	543.333	1.10569
		163.061	1.40659	303.664	1.29498	543.934	1.10439
		163.233	1.40587	303.994	1.29391	544.535	1.10307
		163.405	1.40515	304.324	1.29283	545.135	1.10175
		163.578	1.40442	304.655	1.29174	545.736	1.10043
		163.75	1.40368	304.985	1.29065	546.336	1.0991
		163.922	1.40293	305.315	1.28955	546.937	1.09777
		164.094	1.40218	305.646	1.28845	547.538	1.09643
		164.266	1.40141	305.976	1.28733	548.138	1.09509
		164.438	1.40064	306.306	1.28621	548.739	1.09374
		164.611	1.39987	306.637	1.28509	549.339	1.09239
		164.783	1.39908	306.967	1.28395	549.94	1.09104
		164.955	1.39829	307.297	1.28281	550.541	1.08967
		165.127	1.39749	307.628	1.28166	551.141	1.08831
		165.299	1.39668	307.958	1.28051	551.742	1.08694
		165.471	1.39586	308.288	1.27935	552.342	1.08556
		165.644	1.39503	308.619	1.27818	552.943	1.08418
		165.816	1.3942	308.949	1.277	553.544	1.08279
		165.988	1.39335	309.279	1.27582	554.144	1.0814
		166.16	1.3925	309.61	1.27463	554.745	1.08
		166.332	1.39164	309.94	1.27343	555.345	1.0786
		166.505	1.39077	310.27	1.27222	555.946	1.0772
		166.677	1.3899	310.601	1.27101	556.547	1.07578
		166.849	1.38901	310.931	1.26979	557.147	1.07437
		167.021	1.38811	311.261	1.26856	557.748	1.07295
		167.193	1.38721	311.592	1.26733	558.348	1.07152
		167.365	1.3863	311.922	1.26609	558.949	1.07009
		167.538	1.38537	312.252	1.26484	559.55	1.06865
		167.71	1.38444	312.583	1.26358	560.15	1.06721
		167.882	1.3835	312.913	1.26232	560.751	1.06576
		168.054	1.38255	313.243	1.26104	561.351	1.06431
		168.226	1.38159	313.574	1.25976	561.952	1.06285
		168.398	1.38062	313.904	1.25848	562.553	1.06139
		168.571	1.37964	314.234	1.25718	563.153	1.05992
		168.743	1.37865	314.565	1.25588	563.754	1.05845
		168.915	1.37765	314.895	1.25457	564.354	1.05697
		169.087	1.37664	315.225	1.25325	564.955	1.05549
		169.259	1.37562	315.556	1.25192	565.556	1.054
		169.431	1.3746	315.886	1.25059	566.156	1.05251
		169.604	1.37356	316.216	1.24925	566.757	1.05101
		169.776	1.37251	316.547	1.2479	567.357	1.04951
		169.948	1.37145	316.877	1.24654	567.958	1.048
		170.12	1.37038	317.207	1.24517	568.559	1.04648
		170.292	1.3693	317.538	1.2438	569.159	1.04496
		170.464	1.36821	317.868	1.24242	569.76	1.04344
		170.637	1.36711	318.198	1.24103	570.36	1.04191
		170.809	1.36599	318.529	1.23963	570.961	1.04037
		170.981	1.36487	318.859	1.23823	571.562	1.03883
		171.153	1.36374	319.189	1.23681	572.162	1.03729
		171.325	1.36259	319.52	1.23539	572.763	1.03573
		171.498	1.36144	319.85	1.23396	573.363	1.03418
		171.67	1.36027	320.18	1.23252	573.964	1.03261
		171.842	1.35909	320.511	1.23107	574.565	1.03105
		172.014	1.3579	320.841	1.22962	575.165	1.02947
		172.186	1.3567	321.171	1.22815	575.766	1.02789
		172.358	1.35549	321.502	1.22668	576.366	1.02631
		172.531	1.35426	321.832	1.2252	576.967	1.02472
		172.703	1.35303	322.162	1.22371	577.568	1.02312
		172.875	1.35178	322.492	1.22221	578.168	1.02152
		173.047	1.35052	322.823	1.2207	578.769	1.01992
		173.219	1.34925	323.153	1.21919	579.369	1.01831
		173.391	1.34796	323.483	1.21767	579.97	1.01669
		173.564	1.34667	323.814	1.21613	580.571	1.01506
		173.736	1.34536	324.144	1.21459	581.171	1.01344
		173.908	1.34404	324.474	1.21304	581.772	1.0118
		174.08	1.3427	324.805	1.21148	582.372	1.01016
		174.252	1.34136	325.135	1.20992	582.973	1.00852
		174.424	1.34	325.465	1.20834	583.574	1.00687
		174.597	1.33863	325.796	1.20676	584.174	1.00521
		174.769	1.33724	326.126	1.20516	584.775	1.00355
		174.941	1.33585	326.456	1.20356	585.375	1.00188
		175.113	1.33444	326.787	1.20195	585.976	1.00021
		175.285	1.33301	327.117	1.20033	586.577	0.99853
		175.457	1.33158	327.447	1.1987	587.177	0.99684
		175.63	1.33013	327.778	1.19706	587.778	0.99515
		175.802	1.32867	328.108	1.19541	588.378	0.99346
		175.974	1.32719	328.438	1.19375	588.979	0.99176
		176.146	1.3257	328.769	1.19209	589.58	0.99005
		176.318	1.3242	329.099	1.19041	590.18	0.98833
		176.49	1.32268	329.429	1.18873	590.781	0.98662
		176.663	1.32115	329.76	1.18703	591.381	0.98489
		176.835	1.3196	330.09	1.18533	591.982	0.98316
		177.007	1.31804	330.42	1.18362	592.583	0.98142
		177.179	1.31647	330.751	1.18189	593.183	0.97968
		177.351	1.31488	331.081	1.18016	593.784	0.97793
		177.524	1.31328	331.411	1.17842	594.384	0.97618
		177.696	1.31166	331.742	1.17667	594.985	0.97442
		177.868	1.31003	332.072	1.17491	595.586	0.97265
		178.04	1.30838	332.402	1.17314	596.186	0.97088
		178.212	1.30672	332.733	1.17136	596.787	0.96911
		178.384	1.30504	333.063	1.16957	597.387	0.96732
		178.557	1.30335	333.393	1.16777	597.988	0.96553
		178.729	1.30165	333.724	1.16596	598.589	0.96374
		178.901	1.29992	334.054	1.16415	599.189	0.96194
		179.073	1.29819	334.384	1.16232	599.79	0.96013
		179.245	1.29643	334.715	1.16048	600.39	0.95832
		179.417	1.29467	335.045	1.15863	600.991	0.9565
		179.59	1.29288	335.375	1.15678	601.592	0.95467
		179.762	1.29108	335.706	1.15491	602.192	0.95284
		179.934	1.28927	336.036	1.15303	602.793	0.951
		180.106	1.28744	336.366	1.15114	603.393	0.94916
		180.278	1.28559	336.697	1.14924	603.994	0.94731
		180.45	1.28372	337.027	1.14734	604.595	0.94545
		180.623	1.28184	337.357	1.14542	605.195	0.94359
		180.795	1.27995	337.688	1.14349	605.796	0.94173
		180.967	1.27803	338.018	1.14155	606.396	0.93985
		181.139	1.2761	338.348	1.1396	606.997	0.93797
		181.311	1.27416	338.679	1.13765	607.598	0.93609
		181.483	1.27219	339.009	1.13568	608.198	0.93419
		181.656	1.27021	339.339	1.1337	608.799	0.9323
		181.828	1.26821	339.67	1.13171	609.399	0.93039
		182	1.2662	340	1.12971	610	0.92848

## Sheet: Figure 3C
Cell width (m)	Cell height (m)	C_Cl- (mol/m^3)			Cell width (m)	Cell height (m)	C_Cl2 in CCl4(mol/m^3)			Cell width (m)	Cell height (m)	C_Cl2 in aqueous(mol/m^3)
0	0.01964	NaN			0	0.01964	NaN			0	0.01964	1107.8
0	0.02	NaN			0	0.02	NaN			0	0.02	1108.21
-0.000246179	0.01973	NaN			-0.000246179	0.01973	NaN			-0.000246179	0.01973	1069.67
-0.000371726	0.02	NaN			-0.000371726	0.02	NaN			-0.000371726	0.02	1055.53
0	0.01923	NaN			0	0.01923	NaN			0	0.01923	1106.25
-0.00028583	0.01942	NaN			-0.00028583	0.01942	NaN			-0.00028583	0.01942	1063.56
-0.000821872	0.02	NaN			-0.000821872	0.02	NaN			-0.000821872	0.02	1026.27
-0.00063685	0.01964	NaN			-0.00063685	0.01964	NaN			-0.00063685	0.01964	1036.43
0	0.01883	NaN			0	0.01883	NaN			0	0.01883	1105.34
-0.000309394	0.01905	NaN			-0.000309394	0.01905	NaN			-0.000309394	0.01905	1060.92
-0.00136	0.02	NaN			-0.00136	0.02	NaN			-0.00136	0.02	1010.85
-0.00113	0.01955	NaN			-0.00113	0.01955	NaN			-0.00113	0.01955	1015.34
-0.002	0.02	NaN			-0.002	0.02	NaN			-0.002	0.02	1006.94
-0.00156	0.01955	NaN			-0.00156	0.01955	NaN			-0.00156	0.01955	1009.09
0	0.01843	NaN			0	0.01843	NaN			0	0.01843	1103.71
-0.000354946	0.01866	NaN			-0.000354946	0.01866	NaN			-0.000354946	0.01866	1054.59
0	0.01803	NaN			0	0.01803	NaN			0	0.01803	1102.58
-0.000364906	0.01824	NaN			-0.000364906	0.01824	NaN			-0.000364906	0.01824	1052.48
-0.002	0.01926	NaN			-0.002	0.01926	NaN			-0.002	0.01926	1006.78
0	0.01763	NaN			0	0.01763	NaN			0	0.01763	1101.34
-0.000358879	0.01781	NaN			-0.000358879	0.01781	NaN			-0.000358879	0.01781	1052.37
0	0.01723	NaN			0	0.01723	NaN			0	0.01723	1100.12
-0.000365753	0.01742	NaN			-0.000365753	0.01742	NaN			-0.000365753	0.01742	1050.44
-0.002	0.01846	NaN			-0.002	0.01846	NaN			-0.002	0.01846	1006.27
-0.00128	0.01894	NaN			-0.00128	0.01894	NaN			-0.00128	0.01894	1010.35
0	0.01683	NaN			0	0.01683	NaN			0	0.01683	1098.68
-0.00035655	0.01703	NaN			-0.00035655	0.01703	NaN			-0.00035655	0.01703	1050.87
0	0.01642	NaN			0	0.01642	NaN			0	0.01642	1097.43
-0.000367342	0.01664	NaN			-0.000367342	0.01664	NaN			-0.000367342	0.01664	1048.32
-0.002	0.01765	NaN			-0.002	0.01765	NaN			-0.002	0.01765	1005.61
-0.00126	0.01805	NaN			-0.00126	0.01805	NaN			-0.00126	0.01805	1009.4
0	0.01602	NaN			0	0.01602	NaN			0	0.01602	1095.77
-0.000366331	0.01622	NaN			-0.000366331	0.01622	NaN			-0.000366331	0.01622	1047.78
0	0.01562	NaN			0	0.01562	NaN			0	0.01562	1094.66
-0.000367342	0.01582	NaN			-0.000367342	0.01582	NaN			-0.000367342	0.01582	1046.28
-0.002	0.01685	NaN			-0.002	0.01685	NaN			-0.002	0.01685	1004.97
-0.00125	0.01723	NaN			-0.00125	0.01723	NaN			-0.00125	0.01723	1008.26
0	0.01522	NaN			0	0.01522	NaN			0	0.01522	1093.1
-0.000361986	0.01541	NaN			-0.000361986	0.01541	NaN			-0.000361986	0.01541	1045.97
0	0.01482	NaN			0	0.01482	NaN			0	0.01482	1091.76
-0.00036862	0.01503	NaN			-0.00036862	0.01503	NaN			-0.00036862	0.01503	1043.85
-0.002	0.01604	NaN			-0.002	0.01604	NaN			-0.002	0.01604	1004.37
-0.00124	0.01643	NaN			-0.00124	0.01643	NaN			-0.00124	0.01643	1007.39
0	0.01442	NaN			0	0.01442	NaN			0	0.01442	1090.23
-0.000356751	0.01461	NaN			-0.000356751	0.01461	NaN			-0.000356751	0.01461	1044.27
0	0.01402	NaN			0	0.01402	NaN			0	0.01402	1088.81
-0.000366743	0.01422	NaN			-0.000366743	0.01422	NaN			-0.000366743	0.01422	1041.68
-0.002	0.01523	NaN			-0.002	0.01523	NaN			-0.002	0.01523	1003.81
-0.00124	0.01562	NaN			-0.00124	0.01562	NaN			-0.00124	0.01562	1006.55
0	0.01361	NaN			0	0.01361	NaN			0	0.01361	1086.99
-0.000367077	0.0138	NaN			-0.000367077	0.0138	NaN			-0.000367077	0.0138	1040.81
0	0.01321	NaN			0	0.01321	NaN			0	0.01321	1085.61
-0.000369776	0.01343	NaN			-0.000369776	0.01343	NaN			-0.000369776	0.01343	1039.1
-0.002	0.01443	NaN			-0.002	0.01443	NaN			-0.002	0.01443	1003.29
-0.00125	0.01482	NaN			-0.00125	0.01482	NaN			-0.00125	0.01482	1005.83
0	0.01281	NaN			0	0.01281	NaN			0	0.01281	1084.08
-0.000355927	0.013	NaN			-0.000355927	0.013	NaN			-0.000355927	0.013	1039.53
0	0.01241	NaN			0	0.01241	NaN			0	0.01241	1082.51
-0.00036678	0.01261	NaN			-0.00036678	0.01261	NaN			-0.00036678	0.01261	1036.87
-0.002	0.01362	NaN			-0.002	0.01362	NaN			-0.002	0.01362	1002.81
-0.00125	0.01401	NaN			-0.00125	0.01401	NaN			-0.00125	0.01401	1005.15
0	0.01201	NaN			0	0.01201	NaN			0	0.01201	1080.64
-0.000365446	0.01219	NaN			-0.000365446	0.01219	NaN			-0.000365446	0.01219	1036.11
0	0.01161	NaN			0	0.01161	NaN			0	0.01161	1079.22
-0.000366292	0.01182	NaN			-0.000366292	0.01182	NaN			-0.000366292	0.01182	1034.48
-0.002	0.01282	NaN			-0.002	0.01282	NaN			-0.002	0.01282	1002.37
-0.00124	0.01321	NaN			-0.00124	0.01321	NaN			-0.00124	0.01321	1004.51
0	0.0112	NaN			0	0.0112	NaN			0	0.0112	1077.26
-0.000363636	0.01139	NaN			-0.000363636	0.01139	NaN			-0.000363636	0.01139	1033.81
0	0.0108	NaN			0	0.0108	NaN			0	0.0108	1075.54
-0.000371345	0.01101	NaN			-0.000371345	0.01101	NaN			-0.000371345	0.01101	1031.57
-0.002	0.01201	NaN			-0.002	0.01201	NaN			-0.002	0.01201	1001.96
-0.00124	0.01241	NaN			-0.00124	0.01241	NaN			-0.00124	0.01241	1003.89
0	0.0104	NaN			0	0.0104	NaN			0	0.0104	1073.64
-0.00036617	0.01059	NaN			-0.00036617	0.01059	NaN			-0.00036617	0.01059	1031
0	0.01	NaN			0	0.01	NaN			0	0.01	1072.04
-0.000368151	0.01021	NaN			-0.000368151	0.01021	NaN			-0.000368151	0.01021	1029.12
-0.002	0.01121	NaN			-0.002	0.01121	NaN			-0.002	0.01121	1001.58
-0.00124	0.01161	NaN			-0.00124	0.01161	NaN			-0.00124	0.01161	1003.33
0	0.0096	NaN			0	0.0096	NaN			0	0.0096	1070.09
-0.000363555	0.00978	NaN			-0.000363555	0.00978	NaN			-0.000363555	0.00978	1028.34
0	0.0092	NaN			0	0.0092	NaN			0	0.0092	1068.38
-0.000367248	0.0094	NaN			-0.000367248	0.0094	NaN			-0.000367248	0.0094	1026.27
-0.002	0.0104	NaN			-0.002	0.0104	NaN			-0.002	0.0104	1001.25
-0.00124	0.0108	NaN			-0.00124	0.0108	NaN			-0.00124	0.0108	1002.82
0	0.0088	NaN			0	0.0088	NaN			0	0.0088	1066.54
-0.000353061	0.00898	NaN			-0.000353061	0.00898	NaN			-0.000353061	0.00898	1026.34
0	0.00839	NaN			0	0.00839	NaN			0	0.00839	1063.93
-0.000379287	0.0086	NaN			-0.000379287	0.0086	NaN			-0.000379287	0.0086	1022.76
-0.002	0.0096	NaN			-0.002	0.0096	NaN			-0.002	0.0096	1000.95
-0.00124	0.01	NaN			-0.00124	0.01	NaN			-0.00124	0.01	1002.34
0	0.00799	NaN			0	0.00799	NaN			0	0.00799	1062.18
-0.000353318	0.00818	NaN			-0.000353318	0.00818	NaN			-0.000353318	0.00818	1023.88
0	0.00759	NaN			0	0.00759	NaN			0	0.00759	1059.82
-0.000365502	0.00779	NaN			-0.000365502	0.00779	NaN			-0.000365502	0.00779	1021.23
-0.002	0.00879	NaN			-0.002	0.00879	NaN			-0.002	0.00879	1000.7
-0.00124	0.00919	NaN			-0.00124	0.00919	NaN			-0.00124	0.00919	1001.91
0	0.00719	NaN			0	0.00719	NaN			0	0.00719	1057.17
-0.000370653	0.00738	NaN			-0.000370653	0.00738	NaN			-0.000370653	0.00738	1019.8
0	0.00679	NaN			0	0.00679	NaN			0	0.00679	1054.9
-0.000374387	0.00699	NaN			-0.000374387	0.00699	NaN			-0.000374387	0.00699	1017.95
-0.002	0.00799	NaN			-0.002	0.00799	NaN			-0.002	0.00799	1000.48
-0.00124	0.00839	NaN			-0.00124	0.00839	NaN			-0.00124	0.00839	1001.51
0	0.00639	NaN			0	0.00639	NaN			0	0.00639	1052.43
-0.000365259	0.00657	NaN			-0.000365259	0.00657	NaN			-0.000365259	0.00657	1017.42
0	0.00598	NaN			0	0.00598	NaN			0	0.00598	1050.03
-0.00036567	0.00619	NaN			-0.00036567	0.00619	NaN			-0.00036567	0.00619	1015.71
-0.002	0.00718	NaN			-0.002	0.00718	NaN			-0.002	0.00718	1000.31
-0.00125	0.00759	NaN			-0.00125	0.00759	NaN			-0.00125	0.00759	1001.14
0	0.00558	NaN			0	0.00558	NaN			0	0.00558	1047.44
-0.000351561	0.00577	NaN			-0.000351561	0.00577	NaN			-0.000351561	0.00577	1015.42
0	0.00518	NaN			0	0.00518	NaN			0	0.00518	1044.54
-0.000362468	0.00539	NaN			-0.000362468	0.00539	NaN			-0.000362468	0.00539	1013.09
-0.002	0.00638	NaN			-0.002	0.00638	NaN			-0.002	0.00638	1000.18
-0.00125	0.00678	NaN			-0.00125	0.00678	NaN			-0.00125	0.00678	1000.82
0	0.00478	NaN			0	0.00478	NaN			0	0.00478	1041.48
-0.000357838	0.00496	NaN			-0.000357838	0.00496	NaN			-0.000357838	0.00496	1012.23
0	0.00438	NaN			0	0.00438	NaN			0	0.00438	1038.27
-0.000367231	0.00457	NaN			-0.000367231	0.00457	NaN			-0.000367231	0.00457	1010.25
-0.002	0.00557	NaN			-0.002	0.00557	NaN			-0.002	0.00557	1000.08
-0.00125	0.00598	NaN			-0.00125	0.00598	NaN			-0.00125	0.00598	1000.55
0	0.00398	NaN			0	0.00398	NaN			0	0.00398	1034.9
-0.000366841	0.00417	NaN			-0.000366841	0.00417	NaN			-0.000366841	0.00417	1009.1
0	0.00358	NaN			0	0.00358	NaN			0	0.00358	1031.78
-0.000360407	0.00377	NaN			-0.000360407	0.00377	NaN			-0.000360407	0.00377	1007.82
-0.002	0.00477	NaN			-0.002	0.00477	NaN			-0.002	0.00477	1000.02
-0.00124	0.00517	NaN			-0.00124	0.00517	NaN			-0.00124	0.00517	1000.34
0	0.00317	NaN			0	0.00317	NaN			0	0.00317	1028.27
-0.00035942	0.00335	NaN			-0.00035942	0.00335	NaN			-0.00035942	0.00335	1006.54
0	0.00277	NaN			0	0.00277	NaN			0	0.00277	1024.9
-0.000352529	0.00297	NaN			-0.000352529	0.00297	NaN			-0.000352529	0.00297	1005.32
-0.002	0.00396	NaN			-0.002	0.00396	NaN			-0.002	0.00396	999.984
-0.00124	0.00437	NaN			-0.00124	0.00437	NaN			-0.00124	0.00437	1000.19
0	0.00237	NaN			0	0.00237	NaN			0	0.00237	1021.13
-0.000360472	0.00254	NaN			-0.000360472	0.00254	NaN			-0.000360472	0.00254	1003.88
0	0.00197	NaN			0	0.00197	NaN			0	0.00197	1017.49
-0.000355495	0.00216	NaN			-0.000355495	0.00216	NaN			-0.000355495	0.00216	1002.77
-0.002	0.00315	NaN			-0.002	0.00315	NaN			-0.002	0.00315	999.982
-0.00124	0.00356	NaN			-0.00124	0.00356	NaN			-0.00124	0.00356	1000.05
0	0.00157	NaN			0	0.00157	NaN			0	0.00157	1013.55
-0.000369633	0.00172	NaN			-0.000369633	0.00172	NaN			-0.000369633	0.00172	1001.27
-0.002	0.00235	NaN			-0.002	0.00235	NaN			-0.002	0.00235	999.997
-0.00124	0.00277	NaN			-0.00124	0.00277	NaN			-0.00124	0.00277	999.975
0	0.00117	NaN			0	0.00117	NaN			0	0.00117	1009.58
-0.00036924	0.00133	NaN			-0.00036924	0.00133	NaN			-0.00036924	0.00133	1000.16
-0.002	0.00154	NaN			-0.002	0.00154	NaN			-0.002	0.00154	1000
-0.00125	0.00193	NaN			-0.00125	0.00193	NaN			-0.00125	0.00193	999.979
0	0.000765434	NaN			0	0.000765434	NaN			0	0.000765434	1005.47
-0.000311923	0.000942537	NaN			-0.000311923	0.000942537	NaN			-0.000311923	0.000942537	999.664
-0.002	0.000740367	NaN			-0.002	0.000740367	NaN			-0.002	0.000740367	1000.01
-0.00128	0.00105	NaN			-0.00128	0.00105	NaN			-0.00128	0.00105	1000
-0.002	0	NaN			-0.002	0	NaN			-0.002	0	999.997
-0.00158	0.000429053	NaN			-0.00158	0.000429053	NaN			-0.00158	0.000429053	1000.01
0	0.00036419	NaN			0	0.00036419	NaN			0	0.00036419	999.469
-0.000281809	0.000572845	NaN			-0.000281809	0.000572845	NaN			-0.000281809	0.000572845	998.557
-0.00136	0	NaN			-0.00136	0	NaN			-0.00136	0	1000.01
0	0	NaN			0	0	NaN			0	0	991.597
-0.000242691	0.00027126	NaN			-0.000242691	0.00027126	NaN			-0.000242691	0.00027126	998.042
-0.000821872	0	NaN			-0.000821872	0	NaN			-0.000821872	0	999.873
-0.00113	0.000431963	NaN			-0.00113	0.000431963	NaN			-0.00113	0.000431963	999.949
-0.000371726	0	NaN			-0.000371726	0	NaN			-0.000371726	0	1001.1
-0.000630691	0.000347709	NaN			-0.000630691	0.000347709	NaN			-0.000630691	0.000347709	1000.42
-0.000540853	0.01925	NaN			-0.000540853	0.01925	NaN			-0.000540853	0.01925	1041.95
-0.000853432	0.01926	NaN			-0.000853432	0.01926	NaN			-0.000853432	0.01926	1025.99
-0.000673303	0.01891	NaN			-0.000673303	0.01891	NaN			-0.000673303	0.01891	1032.28
-0.000782071	0.01847	NaN			-0.000782071	0.01847	NaN			-0.000782071	0.01847	1026.14
-0.000662028	0.01803	NaN			-0.000662028	0.01803	NaN			-0.000662028	0.01803	1032.02
-0.000796699	0.01761	NaN			-0.000796699	0.01761	NaN			-0.000796699	0.01761	1025.15
-0.000682392	0.01723	NaN			-0.000682392	0.01723	NaN			-0.000682392	0.01723	1029.79
-0.000776665	0.01683	NaN			-0.000776665	0.01683	NaN			-0.000776665	0.01683	1024.64
-0.000658303	0.01642	NaN			-0.000658303	0.01642	NaN			-0.000658303	0.01642	1029.43
-0.000778375	0.01602	NaN			-0.000778375	0.01602	NaN			-0.000778375	0.01602	1023.29
-0.000677414	0.01561	NaN			-0.000677414	0.01561	NaN			-0.000677414	0.01561	1026.94
-0.000787093	0.01521	NaN			-0.000787093	0.01521	NaN			-0.000787093	0.01521	1021.37
-0.000682542	0.01482	NaN			-0.000682542	0.01482	NaN			-0.000682542	0.01482	1024.96
-0.000771481	0.01442	NaN			-0.000771481	0.01442	NaN			-0.000771481	0.01442	1020.44
-0.000666323	0.01401	NaN			-0.000666323	0.01401	NaN			-0.000666323	0.01401	1023.95
-0.000778357	0.01361	NaN			-0.000778357	0.01361	NaN			-0.000778357	0.01361	1018.75
-0.000670443	0.01322	NaN			-0.000670443	0.01322	NaN			-0.000670443	0.01322	1022.1
-0.000771199	0.01281	NaN			-0.000771199	0.01281	NaN			-0.000771199	0.01281	1017.48
-0.000667	0.0124	NaN			-0.000667	0.0124	NaN			-0.000667	0.0124	1020.47
-0.000777933	0.012	NaN			-0.000777933	0.012	NaN			-0.000777933	0.012	1015.73
-0.000668992	0.01161	NaN			-0.000668992	0.01161	NaN			-0.000668992	0.01161	1018.62
-0.000774435	0.01121	NaN			-0.000774435	0.01121	NaN			-0.000774435	0.01121	1014.28
-0.000679674	0.0108	NaN			-0.000679674	0.0108	NaN			-0.000679674	0.0108	1016.5
-0.000775623	0.0104	NaN			-0.000775623	0.0104	NaN			-0.000775623	0.0104	1012.77
-0.000670766	0.01	NaN			-0.000670766	0.01	NaN			-0.000670766	0.01	1015.12
-0.0007734	0.0096	NaN			-0.0007734	0.0096	NaN			-0.0007734	0.0096	1011.45
-0.000642131	0.00919	NaN			-0.000642131	0.00919	NaN			-0.000642131	0.00919	1014.2
-0.000780255	0.00879	NaN			-0.000780255	0.00879	NaN			-0.000780255	0.00879	1009.78
-0.00066307	0.00839	NaN			-0.00066307	0.00839	NaN			-0.00066307	0.00839	1011.64
-0.000780459	0.00799	NaN			-0.000780459	0.00799	NaN			-0.000780459	0.00799	1008.07
-0.00068858	0.00759	NaN			-0.00068858	0.00759	NaN			-0.00068858	0.00759	1009.24
-0.000782002	0.00718	NaN			-0.000782002	0.00718	NaN			-0.000782002	0.00718	1006.61
-0.000664534	0.00678	NaN			-0.000664534	0.00678	NaN			-0.000664534	0.00678	1008.13
-0.000781701	0.00638	NaN			-0.000781701	0.00638	NaN			-0.000781701	0.00638	1005.34
-0.00066803	0.00598	NaN			-0.00066803	0.00598	NaN			-0.00066803	0.00598	1006.43
-0.000772196	0.00558	NaN			-0.000772196	0.00558	NaN			-0.000772196	0.00558	1004.11
-0.000658616	0.00517	NaN			-0.000658616	0.00517	NaN			-0.000658616	0.00517	1004.96
-0.000777147	0.00475	NaN			-0.000777147	0.00475	NaN			-0.000777147	0.00475	1002.8
-0.000701558	0.00437	NaN			-0.000701558	0.00437	NaN			-0.000701558	0.00437	1002.99
-0.000771848	0.00398	NaN			-0.000771848	0.00398	NaN			-0.000771848	0.00398	1001.8
-0.00066944	0.00356	NaN			-0.00066944	0.00356	NaN			-0.00066944	0.00356	1002.19
-0.000778244	0.00315	NaN			-0.000778244	0.00315	NaN			-0.000778244	0.00315	1000.99
-0.000646209	0.00276	NaN			-0.000646209	0.00276	NaN			-0.000646209	0.00276	1001.24
-0.000781423	0.00236	NaN			-0.000781423	0.00236	NaN			-0.000781423	0.00236	1000.29
-0.000666543	0.00194	NaN			-0.000666543	0.00194	NaN			-0.000666543	0.00194	1000.27
-0.000782321	0.00153	NaN			-0.000782321	0.00153	NaN			-0.000782321	0.00153	999.944
-0.000689477	0.00107	NaN			-0.000689477	0.00107	NaN			-0.000689477	0.00107	999.998
-0.000844311	0.000725387	NaN			-0.000844311	0.000725387	NaN			-0.000844311	0.000725387	1000.18
-0.000532292	0.000742868	NaN			-0.000532292	0.000742868	NaN			-0.000532292	0.000742868	999.815
0.001	0.02	3298.68			0.001	0.02	0			0.001	0.02	NaN
0.000666667	0.02	3309.22			0.000666667	0.02	547.55			0.000666667	0.02	NaN
0.000764964	0.01977	3301.9			0.000764964	0.01977	449.287			0.000764964	0.01977	NaN
0.000333333	0.02	3191.11			0.000333333	0.02	659.728			0.000333333	0.02	NaN
0.000489857	0.01973	3295.09			0.000489857	0.01973	630.403			0.000489857	0.01973	NaN
0.001	0.01964	3298.92			0.001	0.01964	3.06818e-92			0.001	0.01964	NaN
0	0.02	1813.84			0	0.02	742.211			0	0.02	NaN
0.000239526	0.01976	2893.13			0.000239526	0.01976	697.052			0.000239526	0.01976	NaN
0	0.01964	1917.71			0	0.01964	741.937			0	0.01964	NaN
0.001	0.01923	3298.97			0.001	0.01923	3.06818e-92			0.001	0.01923	NaN
0.000696374	0.01941	3302.58			0.000696374	0.01941	540.941			0.000696374	0.01941	NaN
0.001	0.01883	3299.23			0.001	0.01883	3.06818e-92			0.001	0.01883	NaN
0.000673655	0.01897	3308.29			0.000673655	0.01897	561.927			0.000673655	0.01897	NaN
0	0.01923	1942.55			0	0.01923	740.899			0	0.01923	NaN
0.000294959	0.01948	3168.72			0.000294959	0.01948	668.047			0.000294959	0.01948	NaN
0.001	0.01843	3299.32			0.001	0.01843	3.06818e-92			0.001	0.01843	NaN
0.000668654	0.01857	3306.94			0.000668654	0.01857	568.662			0.000668654	0.01857	NaN
0.001	0.01803	3299.35			0.001	0.01803	3.06818e-92			0.001	0.01803	NaN
0.0006672	0.01816	3306.28			0.0006672	0.01816	571.786			0.0006672	0.01816	NaN
0	0.01883	1938.45			0	0.01883	740.29			0	0.01883	NaN
0.000343995	0.01911	3321.35			0.000343995	0.01911	651.484			0.000343995	0.01911	NaN
0	0.01843	1956.52			0	0.01843	739.201			0	0.01843	NaN
0.000336746	0.0187	3330.45			0.000336746	0.0187	652.918			0.000336746	0.0187	NaN
0.001	0.01763	3299.31			0.001	0.01763	3.06818e-92			0.001	0.01763	NaN
0.000666741	0.01776	3305.62			0.000666741	0.01776	574.565			0.000666741	0.01776	NaN
0.001	0.01723	3299.3			0.001	0.01723	3.06818e-92			0.001	0.01723	NaN
0.000666498	0.01736	3305.82			0.000666498	0.01736	577.199			0.000666498	0.01736	NaN
0	0.01803	1981.49			0	0.01803	738.439			0	0.01803	NaN
0.000334322	0.0183	3338.22			0.000334322	0.0183	652.9			0.000334322	0.0183	NaN
0	0.01763	2011.19			0	0.01763	737.612			0	0.01763	NaN
0.000333522	0.0179	3340.55			0.000333522	0.0179	652.713			0.000333522	0.0179	NaN
0.001	0.01683	3299.25			0.001	0.01683	3.06818e-92			0.001	0.01683	NaN
0.000666477	0.01696	3305.46			0.000666477	0.01696	579.933			0.000666477	0.01696	NaN
0.001	0.01642	3299.23			0.001	0.01642	3.06818e-92			0.001	0.01642	NaN
0.000666458	0.01656	3305.55			0.000666458	0.01656	582.549			0.000666458	0.01656	NaN
0	0.01723	2041.68			0	0.01723	736.795			0	0.01723	NaN
0.000333292	0.01749	3340.62			0.000333292	0.01749	653.095			0.000333292	0.01749	NaN
0	0.01683	2069.46			0	0.01683	735.827			0	0.01683	NaN
0.000333079	0.01709	3339.63			0.000333079	0.01709	653.224			0.000333079	0.01709	NaN
0.001	0.01602	3299.17			0.001	0.01602	3.06818e-92			0.001	0.01602	NaN
0.000666443	0.01616	3305.16			0.000666443	0.01616	585.352			0.000666443	0.01616	NaN
0.001	0.01562	3299.13			0.001	0.01562	3.06818e-92			0.001	0.01562	NaN
0.000666353	0.01575	3305.3			0.000666353	0.01575	588.084			0.000666353	0.01575	NaN
0	0.01642	2094.92			0	0.01642	734.994			0	0.01642	NaN
0.000332826	0.01669	3338.73			0.000332826	0.01669	653.657			0.000332826	0.01669	NaN
0	0.01602	2117.37			0	0.01602	733.884			0	0.01602	NaN
0.000333051	0.01629	3338.51			0.000333051	0.01629	653.709			0.000333051	0.01629	NaN
0.001	0.01522	3299.07			0.001	0.01522	3.06818e-92			0.001	0.01522	NaN
0.000666317	0.01535	3305.02			0.000666317	0.01535	590.97			0.000666317	0.01535	NaN
0.001	0.01482	3299.03			0.001	0.01482	3.06818e-92			0.001	0.01482	NaN
0.000666366	0.01495	3305.1			0.000666366	0.01495	593.679			0.000666366	0.01495	NaN
0	0.01562	2139.23			0	0.01562	733.137			0	0.01562	NaN
0.000332932	0.01589	3337.84			0.000332932	0.01589	654.161			0.000332932	0.01589	NaN
0	0.01522	2161.63			0	0.01522	732.095			0	0.01522	NaN
0.000332645	0.01549	3336.87			0.000332645	0.01549	654.313			0.000332645	0.01549	NaN
0.001	0.01442	3298.96			0.001	0.01442	3.06818e-92			0.001	0.01442	NaN
0.000666444	0.01455	3304.74			0.000666444	0.01455	596.587			0.000666444	0.01455	NaN
0.001	0.01402	3298.94			0.001	0.01402	3.06818e-92			0.001	0.01402	NaN
0.000666445	0.01415	3304.86			0.000666445	0.01415	599.465			0.000666445	0.01415	NaN
0	0.01482	2184.51			0	0.01482	731.193			0	0.01482	NaN
0.000332557	0.01509	3336.1			0.000332557	0.01509	654.706			0.000332557	0.01509	NaN
0	0.01442	2206.04			0	0.01442	730.171			0	0.01442	NaN
0.000332957	0.01468	3335.77			0.000332957	0.01468	654.769			0.000332957	0.01468	NaN
0.001	0.01361	3298.87			0.001	0.01361	3.06818e-92			0.001	0.01361	NaN
0.000666442	0.01375	3304.41			0.000666442	0.01375	602.538			0.000666442	0.01375	NaN
0.001	0.01321	3298.84			0.001	0.01321	3.06818e-92			0.001	0.01321	NaN
0.000666387	0.01335	3304.48			0.000666387	0.01335	605.492			0.000666387	0.01335	NaN
0	0.01402	2227.21			0	0.01402	729.222			0	0.01402	NaN
0.000333079	0.01428	3335.01			0.000333079	0.01428	655.258			0.000333079	0.01428	NaN
0	0.01361	2248.67			0	0.01361	728.002			0	0.01361	NaN
0.000333009	0.01388	3333.8			0.000333009	0.01388	655.495			0.000333009	0.01388	NaN
0.001	0.01281	3298.78			0.001	0.01281	3.06818e-92			0.001	0.01281	NaN
0.000666432	0.01294	3304.08			0.000666432	0.01294	608.479			0.000666432	0.01294	NaN
0.001	0.01241	3298.74			0.001	0.01241	3.06818e-92			0.001	0.01241	NaN
0.000666319	0.01254	3304.13			0.000666319	0.01254	611.378			0.000666319	0.01254	NaN
0	0.01321	2271.12			0	0.01321	727.076			0	0.01321	NaN
0.000332884	0.01348	3332.76			0.000332884	0.01348	656.003			0.000332884	0.01348	NaN
0	0.01281	2293.49			0	0.01281	726.055			0	0.01281	NaN
0.000333045	0.01308	3331.98			0.000333045	0.01308	656.168			0.000333045	0.01308	NaN
0.001	0.01201	3298.68			0.001	0.01201	3.06818e-92			0.001	0.01201	NaN
0.00066615	0.01214	3303.86			0.00066615	0.01214	614.365			0.00066615	0.01214	NaN
0.001	0.01161	3298.66			0.001	0.01161	3.06818e-92			0.001	0.01161	NaN
0.000666085	0.01174	3303.9			0.000666085	0.01174	617.072			0.000666085	0.01174	NaN
0	0.01241	2316.6			0	0.01241	724.998			0	0.01241	NaN
0.000332909	0.01268	3331.14			0.000332909	0.01268	656.609			0.000332909	0.01268	NaN
0	0.01201	2340.39			0	0.01201	723.749			0	0.01201	NaN
0.000332699	0.01227	3330.13			0.000332699	0.01227	656.756			0.000332699	0.01227	NaN
0.001	0.0112	3298.6			0.001	0.0112	3.06818e-92			0.001	0.0112	NaN
0.000665994	0.01134	3303.67			0.000665994	0.01134	619.921			0.000665994	0.01134	NaN
0.001	0.0108	3298.56			0.001	0.0108	3.06818e-92			0.001	0.0108	NaN
0.000665929	0.01094	3303.7			0.000665929	0.01094	622.565			0.000665929	0.01094	NaN
0	0.01161	2365.48			0	0.01161	722.796			0	0.01161	NaN
0.000332331	0.01187	3329.27			0.000332331	0.01187	657.059			0.000332331	0.01187	NaN
0	0.0112	2391.28			0	0.0112	721.482			0	0.0112	NaN
0.000332037	0.01147	3328.32			0.000332037	0.01147	657.116			0.000332037	0.01147	NaN
0.001	0.0104	3298.49			0.001	0.0104	3.06818e-92			0.001	0.0104	NaN
0.000665833	0.01054	3303.49			0.000665833	0.01054	625.368			0.000665833	0.01054	NaN
0.001	0.01	3298.45			0.001	0.01	3.06818e-92			0.001	0.01	NaN
0.00066576	0.01013	3303.5			0.00066576	0.01013	627.951			0.00066576	0.01013	NaN
0	0.0108	2417.45			0	0.0108	720.335			0	0.0108	NaN
0.000331985	0.01107	3327.76			0.000331985	0.01107	657.34			0.000331985	0.01107	NaN
0	0.0104	2443.86			0	0.0104	719.06			0	0.0104	NaN
0.000331761	0.01067	3326.84			0.000331761	0.01067	657.435			0.000331761	0.01067	NaN
0.001	0.0096	3298.39			0.001	0.0096	3.06818e-92			0.001	0.0096	NaN
0.00066571	0.00973	3303.28			0.00066571	0.00973	630.58			0.00066571	0.00973	NaN
0.001	0.0092	3298.32			0.001	0.0092	3.06818e-92			0.001	0.0092	NaN
0.000665667	0.00933	3303.25			0.000665667	0.00933	632.963			0.000665667	0.00933	NaN
0	0.01	2471			0	0.01	717.987			0	0.01	NaN
0.000331548	0.01027	3326.09			0.000331548	0.01027	657.767			0.000331548	0.01027	NaN
0	0.0096	2498.28			0	0.0096	716.679			0	0.0096	NaN
0.000331484	0.00987	3325.35			0.000331484	0.00987	657.891			0.000331484	0.00987	NaN
0.001	0.0088	3298.23			0.001	0.0088	3.06818e-92			0.001	0.0088	NaN
0.000665626	0.00893	3303.02			0.000665626	0.00893	635.357			0.000665626	0.00893	NaN
0.001	0.00839	3298.17			0.001	0.00839	3.06818e-92			0.001	0.00839	NaN
0.000665532	0.00853	3303.05			0.000665532	0.00853	637.505			0.000665532	0.00853	NaN
0	0.0092	2526.08			0	0.0092	715.536			0	0.0092	NaN
0.000331386	0.00946	3324.65			0.000331386	0.00946	658.254			0.000331386	0.00946	NaN
0	0.0088	2554.1			0	0.0088	714.304			0	0.0088	NaN
0.000331294	0.00906	3323.81			0.000331294	0.00906	658.444			0.000331294	0.00906	NaN
0.001	0.00799	3298.1			0.001	0.00799	3.06818e-92			0.001	0.00799	NaN
0.000665468	0.00813	3302.9			0.000665468	0.00813	639.619			0.000665468	0.00813	NaN
0.001	0.00759	3298.03			0.001	0.00759	3.06818e-92			0.001	0.00759	NaN
0.000665439	0.00772	3302.93			0.000665439	0.00772	641.512			0.000665439	0.00772	NaN
0	0.00839	2582.79			0	0.00839	712.558			0	0.00839	NaN
0.000331137	0.00866	3323.02			0.000331137	0.00866	658.911			0.000331137	0.00866	NaN
0	0.00799	2611.86			0	0.00799	711.386			0	0.00799	NaN
0.000330965	0.00826	3322.09			0.000330965	0.00826	659.207			0.000330965	0.00826	NaN
0.001	0.00719	3297.94			0.001	0.00719	3.06818e-92			0.001	0.00719	NaN
0.000665626	0.00732	3302.71			0.000665626	0.00732	643.42			0.000665626	0.00732	NaN
0.001	0.00679	3297.86			0.001	0.00679	3.06818e-92			0.001	0.00679	NaN
0.000666084	0.00692	3302.66			0.000666084	0.00692	645.174			0.000666084	0.00692	NaN
0	0.00759	2641.61			0	0.00759	709.804			0	0.00759	NaN
0.000330875	0.00786	3321.28			0.000330875	0.00786	659.725			0.000330875	0.00786	NaN
0	0.00719	2670.91			0	0.00719	708.031			0	0.00719	NaN
0.00033148	0.00746	3320.74			0.00033148	0.00746	659.947			0.00033148	0.00746	NaN
0.001	0.00639	3297.77			0.001	0.00639	3.06818e-92			0.001	0.00639	NaN
0.00066602	0.00652	3302.41			0.00066602	0.00652	647.246			0.00066602	0.00652	NaN
0.001	0.00598	3297.69			0.001	0.00598	3.06818e-92			0.001	0.00598	NaN
0.00066638	0.00612	3302.35			0.00066638	0.00612	649.153			0.00066638	0.00612	NaN
0	0.00679	2699.63			0	0.00679	706.512			0	0.00679	NaN
0.000332516	0.00706	3320.41			0.000332516	0.00706	660.302			0.000332516	0.00706	NaN
0	0.00639	2728.81			0	0.00639	704.854			0	0.00639	NaN
0.000332439	0.00665	3319.32			0.000332439	0.00665	660.659			0.000332439	0.00665	NaN
0.001	0.00558	3297.6			0.001	0.00558	3.06818e-92			0.001	0.00558	NaN
0.000666384	0.00572	3302.09			0.000666384	0.00572	651.268			0.000666384	0.00572	NaN
0.001	0.00518	3297.52			0.001	0.00518	3.06818e-92			0.001	0.00518	NaN
0.000666409	0.00532	3302.03			0.000666409	0.00532	653.283			0.000666409	0.00532	NaN
0	0.00598	2758.6			0	0.00598	703.245			0	0.00598	NaN
0.000332863	0.00625	3318.75			0.000332863	0.00625	661.058			0.000332863	0.00625	NaN
0	0.00558	2788.76			0	0.00558	701.515			0	0.00558	NaN
0.000333013	0.00585	3317.92			0.000333013	0.00585	661.438			0.000333013	0.00585	NaN
0.001	0.00478	3297.44			0.001	0.00478	3.06818e-92			0.001	0.00478	NaN
0.000666318	0.00491	3301.76			0.000666318	0.00491	655.341			0.000666318	0.00491	NaN
0.001	0.00438	3297.38			0.001	0.00438	3.06818e-92			0.001	0.00438	NaN
0.000666203	0.00451	3301.68			0.000666203	0.00451	657.36			0.000666203	0.00451	NaN
0	0.00518	2819.81			0	0.00518	699.568			0	0.00518	NaN
0.000332951	0.00545	3317.2			0.000332951	0.00545	661.993			0.000332951	0.00545	NaN
0	0.00478	2851.36			0	0.00478	697.522			0	0.00478	NaN
0.000332851	0.00505	3316.4			0.000332851	0.00505	662.481			0.000332851	0.00505	NaN
0.001	0.00398	3297.32			0.001	0.00398	3.06818e-92			0.001	0.00398	NaN
0.000666071	0.00411	3301.41			0.000666071	0.00411	659.382			0.000666071	0.00411	NaN
0.001	0.00358	3297.25			0.001	0.00358	3.06818e-92			0.001	0.00358	NaN
0.000665927	0.00371	3301.31			0.000665927	0.00371	661.504			0.000665927	0.00371	NaN
0	0.00438	2883.78			0	0.00438	695.372			0	0.00438	NaN
0.000332537	0.00465	3315.66			0.000332537	0.00465	663.089			0.000332537	0.00465	NaN
0	0.00398	2916.65			0	0.00398	693.114			0	0.00398	NaN
0.0003323	0.00425	3314.84			0.0003323	0.00425	663.607			0.0003323	0.00425	NaN
0.001	0.00317	3297.24			0.001	0.00317	3.06818e-92			0.001	0.00317	NaN
0.000665745	0.00331	3301.06			0.000665745	0.00331	663.759			0.000665745	0.00331	NaN
0.001	0.00277	3297.29			0.001	0.00277	3.06818e-92			0.001	0.00277	NaN
0.000665522	0.00291	3300.92			0.000665522	0.00291	666.617			0.000665522	0.00291	NaN
0	0.00358	2950.28			0	0.00358	691.024			0	0.00358	NaN
0.000332009	0.00384	3314.07			0.000332009	0.00384	664.026			0.000332009	0.00384	NaN
0	0.00317	2984.35			0	0.00317	688.676			0	0.00317	NaN
0.000331745	0.00344	3313.22			0.000331745	0.00344	664.161			0.000331745	0.00344	NaN
0.001	0.00237	3297.41			0.001	0.00237	3.06818e-92			0.001	0.00237	NaN
0.000665202	0.00251	3300.65			0.000665202	0.00251	669.249			0.000665202	0.00251	NaN
0.001	0.00197	3297.58			0.001	0.00197	3.06818e-92			0.001	0.00197	NaN
0.000664694	0.0021	3300.43			0.000664694	0.0021	671.737			0.000664694	0.0021	NaN
0	0.00277	3019.21			0	0.00277	686.416			0	0.00277	NaN
0.000331284	0.00304	3312.37			0.000331284	0.00304	664.115			0.000331284	0.00304	NaN
0	0.00237	3054.49			0	0.00237	683.892			0	0.00237	NaN
0.0003309	0.00264	3311.45			0.0003309	0.00264	663.448			0.0003309	0.00264	NaN
0.001	0.00157	3297.8			0.001	0.00157	3.06818e-92			0.001	0.00157	NaN
0.000663506	0.0017	3300.06			0.000663506	0.0017	673.534			0.000663506	0.0017	NaN
0	0.00197	3090.38			0	0.00197	681.454			0	0.00197	NaN
0.000330686	0.00224	3310.67			0.000330686	0.00224	662.58			0.000330686	0.00224	NaN
0	0.00157	3126.6			0	0.00157	678.814			0	0.00157	NaN
0.000330314	0.00184	3309.71			0.000330314	0.00184	661.946			0.000330314	0.00184	NaN
0.001	0.00117	3298.08			0.001	0.00117	3.06818e-92			0.001	0.00117	NaN
0.000661628	0.0013	3299.74			0.000661628	0.0013	672.884			0.000661628	0.0013	NaN
0.001	0	3300			0.001	0	222.471			0.001	0	NaN
0.001	0.00036419	3298.8			0.001	0.00036419	3.06818e-92			0.001	0.00036419	NaN
0.000760465	0.000237152	3300.16			0.000760465	0.000237152	690.718			0.000760465	0.000237152	NaN
0.001	0.000765434	3298.41			0.001	0.000765434	3.06818e-92			0.001	0.000765434	NaN
0.000704702	0.000517124	3299.88			0.000704702	0.000517124	680.202			0.000704702	0.000517124	NaN
0.000662161	0.000890953	3299.46			0.000662161	0.000890953	669.799			0.000662161	0.000890953	NaN
0	0.00117	3163.87			0	0.00117	676.156			0	0.00117	NaN
0.000328166	0.00143	3308.93			0.000328166	0.00143	661.559			0.000328166	0.00143	NaN
0.000666667	0	3300			0.000666667	0	664.112			0.000666667	0	NaN
0	0.000765434	3203.36			0	0.000765434	673.403			0	0.000765434	NaN
0.000315935	0.00102	3307.26			0.000315935	0.00102	661.841			0.000315935	0.00102	NaN
0.000333333	0	3300			0.000333333	0	664.112			0.000333333	0	NaN
0.000505386	0.00026816	3299.54			0.000505386	0.00026816	665.732			0.000505386	0.00026816	NaN
0	0.00036419	3247.98			0	0.00036419	669.384			0	0.00036419	NaN
0.000300199	0.000576855	3304.84			0.000300199	0.000576855	661.121			0.000300199	0.000576855	NaN
0	0	3300			0	0	664.112			0	0	NaN
0.000235721	0.000238179	3300.14			0.000235721	0.000238179	663.642			0.000235721	0.000238179	NaN
0.00125	0.01973	3299.46			0.00125	0.01973	2.54114			0.00125	0.01973	NaN
0.00138	0.02	3299.49			0.00138	0.02	2.94481			0.00138	0.02	NaN
0.00129	0.0194	3299.5			0.00129	0.0194	2.7576			0.00129	0.0194	NaN
0.00185	0.02	3299.25			0.00185	0.02	3.20884			0.00185	0.02	NaN
0.00163	0.01965	3299.52			0.00163	0.01965	3.2146			0.00163	0.01965	NaN
0.00136	0.01859	3299.52			0.00136	0.01859	3.05039			0.00136	0.01859	NaN
0.00135	0.01898	3299.53			0.00135	0.01898	3.00293			0.00135	0.01898	NaN
0.00135	0.01821	3299.51			0.00135	0.01821	3.02733			0.00135	0.01821	NaN
0.00243	0.02	3295.65			0.00243	0.02	3.20638			0.00243	0.02	NaN
0.00221	0.01952	3298.22			0.00221	0.01952	3.2004			0.00221	0.01952	NaN
0.00134	0.01782	3299.49			0.00134	0.01782	3.01691			0.00134	0.01782	NaN
0.00314	0.02	3267.07			0.00314	0.02	3.29013			0.00314	0.02	NaN
0.00278	0.0194	3288.34			0.00278	0.0194	3.25282			0.00278	0.0194	NaN
0.004	0.02	2587.62			0.004	0.02	3.29721			0.004	0.02	NaN
0.00341	0.01941	3246.05			0.00341	0.01941	3.29504			0.00341	0.01941	NaN
0.004	0.01904	2595.41			0.004	0.01904	3.29778			0.004	0.01904	NaN
0.00133	0.01742	3299.48			0.00133	0.01742	3.03371			0.00133	0.01742	NaN
0.00132	0.01701	3299.47			0.00132	0.01701	3.04259			0.00132	0.01701	NaN
0.004	0.01803	2624.91			0.004	0.01803	3.29794			0.004	0.01803	NaN
0.00314	0.0186	3272.21			0.00314	0.0186	3.29118			0.00314	0.0186	NaN
0.00133	0.01661	3299.49			0.00133	0.01661	3.09498			0.00133	0.01661	NaN
0.00133	0.01621	3299.51			0.00133	0.01621	3.13183			0.00133	0.01621	NaN
0.004	0.01702	2646.45			0.004	0.01702	3.29823			0.004	0.01702	NaN
0.00325	0.01752	3272.19			0.00325	0.01752	3.29453			0.00325	0.01752	NaN
0.00133	0.01582	3299.52			0.00133	0.01582	3.16777			0.00133	0.01582	NaN
0.00134	0.01542	3299.57			0.00134	0.01542	3.23458			0.00134	0.01542	NaN
0.004	0.01602	2675.64			0.004	0.01602	3.29844			0.004	0.01602	NaN
0.00329	0.01651	3267.71			0.00329	0.01651	3.29494			0.00329	0.01651	NaN
0.00134	0.01502	3299.59			0.00134	0.01502	3.27857			0.00134	0.01502	NaN
0.00134	0.01461	3299.59			0.00134	0.01461	3.3022			0.00134	0.01461	NaN
0.004	0.01501	2710.67			0.004	0.01501	3.29859			0.004	0.01501	NaN
0.00331	0.0155	3266.5			0.00331	0.0155	3.29565			0.00331	0.0155	NaN
0.00133	0.01421	3299.58			0.00133	0.01421	3.31686			0.00133	0.01421	NaN
0.00133	0.01381	3299.59			0.00133	0.01381	3.34714			0.00133	0.01381	NaN
0.004	0.01401	2749.6			0.004	0.01401	3.29873			0.004	0.01401	NaN
0.0033	0.01451	3269			0.0033	0.01451	3.29588			0.0033	0.01451	NaN
0.00133	0.01341	3299.61			0.00133	0.01341	3.3877			0.00133	0.01341	NaN
0.00133	0.013	3299.64			0.00133	0.013	3.43377			0.00133	0.013	NaN
0.004	0.01301	2788.82			0.004	0.01301	3.29885			0.004	0.01301	NaN
0.0033	0.0135	3271.95			0.0033	0.0135	3.29604			0.0033	0.0135	NaN
0.00133	0.0126	3299.64			0.00133	0.0126	3.46665			0.00133	0.0126	NaN
0.00132	0.0122	3299.62			0.00132	0.0122	3.48325			0.00132	0.0122	NaN
0.004	0.012	2828.61			0.004	0.012	3.299			0.004	0.012	NaN
0.00329	0.0125	3274.95			0.00329	0.0125	3.29637			0.00329	0.0125	NaN
0.00131	0.0118	3299.61			0.00131	0.0118	3.49803			0.00131	0.0118	NaN
0.00133	0.01139	3299.7			0.00133	0.01139	3.5759			0.00133	0.01139	NaN
0.004	0.011	2868.71			0.004	0.011	3.29906			0.004	0.011	NaN
0.00331	0.01147	3277.51			0.00331	0.01147	3.29601			0.00331	0.01147	NaN
0.00134	0.01099	3299.75			0.00134	0.01099	3.63786			0.00134	0.01099	NaN
0.00134	0.01059	3299.74			0.00134	0.01059	3.68617			0.00134	0.01059	NaN
0.004	0.00999	2909.01			0.004	0.00999	3.29918			0.004	0.00999	NaN
0.00328	0.01048	3280.47			0.00328	0.01048	3.29656			0.00328	0.01048	NaN
0.00133	0.01019	3299.71			0.00133	0.01019	3.73257			0.00133	0.01019	NaN
0.00131	0.00979	3299.69			0.00131	0.00979	3.78044			0.00131	0.00979	NaN
0.004	0.00899	2948.35			0.004	0.00899	3.29934			0.004	0.00899	NaN
0.00325	0.00948	3284.25			0.00325	0.00948	3.29669			0.00325	0.00948	NaN
0.00131	0.00939	3299.69			0.00131	0.00939	3.84893			0.00131	0.00939	NaN
0.0013	0.00897	3299.67			0.0013	0.00897	3.9481			0.0013	0.00897	NaN
0.004	0.00799	2985.81			0.004	0.00799	3.29948			0.004	0.00799	NaN
0.00325	0.00849	3287.17			0.00325	0.00849	3.29715			0.00325	0.00849	NaN
0.00137	0.00856	3299.87			0.00137	0.00856	3.98432			0.00137	0.00856	NaN
0.00141	0.00818	3299.93			0.00141	0.00818	3.8562			0.00141	0.00818	NaN
0.004	0.00698	3021.55			0.004	0.00698	3.29971			0.004	0.00698	NaN
0.00322	0.00747	3288.79			0.00322	0.00747	3.29732			0.00322	0.00747	NaN
0.00142	0.00778	3299.94			0.00142	0.00778	3.87185			0.00142	0.00778	NaN
0.0014	0.00737	3299.94			0.0014	0.00737	3.97798			0.0014	0.00737	NaN
0.004	0.00598	3056.92			0.004	0.00598	3.29957			0.004	0.00598	NaN
0.00324	0.00649	3290.37			0.00324	0.00649	3.2965			0.00324	0.00649	NaN
0.00137	0.00696	3299.93			0.00137	0.00696	4.2803			0.00137	0.00696	NaN
0.00134	0.00657	3299.92			0.00134	0.00657	4.50793			0.00134	0.00657	NaN
0.004	0.00497	3095.22			0.004	0.00497	3.29977			0.004	0.00497	NaN
0.00329	0.00549	3291.38			0.00329	0.00549	3.29834			0.00329	0.00549	NaN
0.00135	0.00616	3299.95			0.00135	0.00616	4.50403			0.00135	0.00616	NaN
0.00135	0.00579	3299.95			0.00135	0.00579	4.53586			0.00135	0.00579	NaN
0.004	0.00397	3134.49			0.004	0.00397	3.29983			0.004	0.00397	NaN
0.00325	0.00445	3293.03			0.00325	0.00445	3.29858			0.00325	0.00445	NaN
0.0013	0.00538	3299.9			0.0013	0.00538	5.08079			0.0013	0.00538	NaN
0.00129	0.00496	3299.9			0.00129	0.00496	5.30535			0.00129	0.00496	NaN
0.004	0.00297	3173.31			0.004	0.00297	3.29991			0.004	0.00297	NaN
0.00324	0.00343	3294.92			0.00324	0.00343	3.29928			0.00324	0.00343	NaN
0.00134	0.00457	3299.96			0.00134	0.00457	4.60743			0.00134	0.00457	NaN
0.00135	0.0042	3299.96			0.00135	0.0042	4.415			0.00135	0.0042	NaN
0.004	0.00196	3212.99			0.004	0.00196	3.29992			0.004	0.00196	NaN
0.00324	0.00242	3296.55			0.00324	0.00242	3.29908			0.00324	0.00242	NaN
0.00128	0.00379	3299.94			0.00128	0.00379	6.22112			0.00128	0.00379	NaN
0.0013	0.00337	3299.97			0.0013	0.00337	5.74394			0.0013	0.00337	NaN
0.004	0	3300			0.004	0	3.3			0.004	0	NaN
0.004	0.00095868	3251.95			0.004	0.00095868	3.29993			0.004	0.00095868	NaN
0.00341	0.000587732	3298.65			0.00341	0.000587732	3.29993			0.00341	0.000587732	NaN
0.00318	0.00137	3296.62			0.00318	0.00137	3.29918			0.00318	0.00137	NaN
0.00132	0.00299	3299.97			0.00132	0.00299	5.02177			0.00132	0.00299	NaN
0.00314	0	3300			0.00314	0	3.3			0.00314	0	NaN
0.00135	0.0026	3299.96			0.00135	0.0026	4.20447			0.00135	0.0026	NaN
0.00243	0	3300			0.00243	0	3.3			0.00243	0	NaN
0.00277	0.000608905	3299.88			0.00277	0.000608905	3.29941			0.00277	0.000608905	NaN
0.00135	0.00217	3299.95			0.00135	0.00217	3.83135			0.00135	0.00217	NaN
0.00185	0	3300			0.00185	0	3.3			0.00185	0	NaN
0.00217	0.000452112	3299.99			0.00217	0.000452112	3.29751			0.00217	0.000452112	NaN
0.00136	0.00179	3299.93			0.00136	0.00179	2.97328			0.00136	0.00179	NaN
0.00138	0	3300			0.00138	0	3.3			0.00138	0	NaN
0.00162	0.000332684	3300			0.00162	0.000332684	3.41932			0.00162	0.000332684	NaN
0.0013	0.000563419	3299.96			0.0013	0.000563419	-1.59845			0.0013	0.000563419	NaN
0.00134	0.00138	3299.95			0.00134	0.00138	2.94495			0.00134	0.00138	NaN
0.00135	0.000986654	3299.94			0.00135	0.000986654	0.49574			0.00135	0.000986654	NaN
0.00125	0.000254667	3299.96			0.00125	0.000254667	-10.3446			0.00125	0.000254667	NaN
0.00182	0.01924	3299.46			0.00182	0.01924	3.21205			0.00182	0.01924	NaN
0.0017	0.01836	3299.65			0.0017	0.01836	3.26682			0.0017	0.01836	NaN
0.00179	0.01876	3299.49			0.00179	0.01876	3.22623			0.00179	0.01876	NaN
0.00167	0.01801	3299.69			0.00167	0.01801	3.28367			0.00167	0.01801	NaN
0.00243	0.0188	3297.3			0.00243	0.0188	3.19966			0.00243	0.0188	NaN
0.00197	0.01813	3299.32			0.00197	0.01813	3.19561			0.00197	0.01813	NaN
0.00207	0.01845	3299.22			0.00207	0.01845	3.19178			0.00207	0.01845	NaN
0.00167	0.01763	3299.7			0.00167	0.01763	3.29156			0.00167	0.01763	NaN
0.00196	0.01784	3299.32			0.00196	0.01784	3.19503			0.00196	0.01784	NaN
0.00165	0.01722	3299.72			0.00165	0.01722	3.30564			0.00165	0.01722	NaN
0.00245	0.01798	3297.33			0.00245	0.01798	3.19879			0.00245	0.01798	NaN
0.00206	0.01746	3299.2			0.00206	0.01746	3.18246			0.00206	0.01746	NaN
0.00165	0.01679	3299.74			0.00165	0.01679	3.31519			0.00165	0.01679	NaN
0.00196	0.017	3299.38			0.00196	0.017	3.18917			0.00196	0.017	NaN
0.00166	0.0164	3299.76			0.00166	0.0164	3.31997			0.00166	0.0164	NaN
0.00165	0.01601	3299.78			0.00165	0.01601	3.33426			0.00165	0.01601	NaN
0.00261	0.017	3297.03			0.00261	0.017	3.22916			0.00261	0.017	NaN
0.00206	0.01657	3299.34			0.00206	0.01657	3.17524			0.00206	0.01657	NaN
0.00195	0.01618	3299.46			0.00195	0.01618	3.1815			0.00195	0.01618	NaN
0.00167	0.01562	3299.79			0.00167	0.01562	3.33101			0.00167	0.01562	NaN
0.00196	0.01586	3299.46			0.00196	0.01586	3.17731			0.00196	0.01586	NaN
0.00169	0.01523	3299.79			0.00169	0.01523	3.3166			0.00169	0.01523	NaN
0.00248	0.01603	3297.66			0.00248	0.01603	3.20225			0.00248	0.01603	NaN
0.00208	0.01545	3299.33			0.00208	0.01545	3.16624			0.00208	0.01545	NaN
0.00169	0.01481	3299.8			0.00169	0.01481	3.32548			0.00169	0.01481	NaN
0.002	0.01502	3299.48			0.002	0.01502	3.16219			0.002	0.01502	NaN
0.00167	0.0144	3299.82			0.00167	0.0144	3.33742			0.00167	0.0144	NaN
0.00165	0.01401	3299.83			0.00165	0.01401	3.36694			0.00165	0.01401	NaN
0.00266	0.01502	3297.63			0.00266	0.01502	3.24432			0.00266	0.01502	NaN
0.00208	0.01458	3299.46			0.00208	0.01458	3.158			0.00208	0.01458	NaN
0.00196	0.01418	3299.62			0.00196	0.01418	3.15876			0.00196	0.01418	NaN
0.00165	0.01362	3299.84			0.00165	0.01362	3.3619			0.00165	0.01362	NaN
0.00196	0.01385	3299.65			0.00196	0.01385	3.15555			0.00196	0.01385	NaN
0.00167	0.01321	3299.84			0.00167	0.01321	3.33832			0.00167	0.01321	NaN
0.00249	0.01401	3298.19			0.00249	0.01401	3.20859			0.00249	0.01401	NaN
0.00207	0.01344	3299.56			0.00207	0.01344	3.15172			0.00207	0.01344	NaN
0.00168	0.01278	3299.85			0.00168	0.01278	3.33174			0.00168	0.01278	NaN
0.00196	0.013	3299.7			0.00196	0.013	3.14471			0.00196	0.013	NaN
0.00167	0.0124	3299.86			0.00167	0.0124	3.33277			0.00167	0.0124	NaN
0.00162	0.01199	3299.87			0.00162	0.01199	3.40044			0.00162	0.01199	NaN
0.00262	0.013	3298.19			0.00262	0.013	3.24392			0.00262	0.013	NaN
0.00207	0.01257	3299.62			0.00207	0.01257	3.1426			0.00207	0.01257	NaN
0.00196	0.01216	3299.72			0.00196	0.01216	3.1355			0.00196	0.01216	NaN
0.00164	0.01158	3299.88			0.00164	0.01158	3.35714			0.00164	0.01158	NaN
0.00194	0.01183	3299.73			0.00194	0.01183	3.13032			0.00194	0.01183	NaN
0.00168	0.01119	3299.88			0.00168	0.01119	3.28583			0.00168	0.01119	NaN
0.00248	0.01201	3298.56			0.00248	0.01201	3.21579			0.00248	0.01201	NaN
0.00208	0.01142	3299.65			0.00208	0.01142	3.13453			0.00208	0.01142	NaN
0.00169	0.01078	3299.89			0.00169	0.01078	3.26391			0.00169	0.01078	NaN
0.00202	0.01098	3299.7			0.00202	0.01098	3.11575			0.00202	0.01098	NaN
0.00168	0.01039	3299.9			0.00168	0.01039	3.26425			0.00168	0.01039	NaN
0.00163	0.00999	3299.91			0.00163	0.00999	3.35453			0.00163	0.00999	NaN
0.00267	0.01098	3298.12			0.00267	0.01098	3.26138			0.00267	0.01098	NaN
0.00208	0.01055	3299.66			0.00208	0.01055	3.11597			0.00208	0.01055	NaN
0.00195	0.01015	3299.81			0.00195	0.01015	3.10188			0.00195	0.01015	NaN
0.00163	0.0096	3299.91			0.00163	0.0096	3.32659			0.00163	0.0096	NaN
0.00191	0.00983	3299.86			0.00191	0.00983	3.0933			0.00191	0.00983	NaN
0.00163	0.0092	3299.92			0.00163	0.0092	3.29841			0.00163	0.0092	NaN
0.00245	0.00998	3298.98			0.00245	0.00998	3.22775			0.00245	0.00998	NaN
0.00201	0.00942	3299.83			0.00201	0.00942	3.09491			0.00201	0.00942	NaN
0.00193	0.00897	3299.88			0.00193	0.00897	3.08116			0.00193	0.00897	NaN
0.00161	0.00884	3299.92			0.00161	0.00884	3.33685			0.00161	0.00884	NaN
0.0025	0.00895	3299.13			0.0025	0.00895	3.25242			0.0025	0.00895	NaN
0.0019	0.00845	3299.89			0.0019	0.00845	3.0712			0.0019	0.00845	NaN
0.0018	0.00798	3299.92			0.0018	0.00798	3.05328			0.0018	0.00798	NaN
0.00244	0.00794	3299.39			0.00244	0.00794	3.24104			0.00244	0.00794	NaN
0.0019	0.00756	3299.93			0.0019	0.00756	3.04501			0.0019	0.00756	NaN
0.00172	0.00713	3299.93			0.00172	0.00713	3.01901			0.00172	0.00713	NaN
0.00173	0.00674	3299.93			0.00173	0.00674	2.97342			0.00173	0.00674	NaN
0.00163	0.00638	3299.95			0.00163	0.00638	3.05221			0.00163	0.00638	NaN
0.00235	0.00696	3299.42			0.00235	0.00696	3.22557			0.00235	0.00696	NaN
0.00198	0.00641	3299.92			0.00198	0.00641	3.03699			0.00198	0.00641	NaN
0.0018	0.00594	3299.94			0.0018	0.00594	2.90441			0.0018	0.00594	NaN
0.0016	0.00554	3299.96			0.0016	0.00554	3.00038			0.0016	0.00554	NaN
0.00257	0.00598	3299.34			0.00257	0.00598	3.27543			0.00257	0.00598	NaN
0.002	0.00542	3299.95			0.002	0.00542	3.03818			0.002	0.00542	NaN
0.00161	0.00519	3299.96			0.00161	0.00519	2.90733			0.00161	0.00519	NaN
0.00191	0.00496	3299.96			0.00191	0.00496	2.92877			0.00191	0.00496	NaN
0.00157	0.00485	3299.97			0.00157	0.00485	3.03676			0.00157	0.00485	NaN
0.00186	0.00438	3299.95			0.00186	0.00438	2.87407			0.00186	0.00438	NaN
0.00252	0.00493	3299.5			0.00252	0.00493	3.27673			0.00252	0.00493	NaN
0.00158	0.00392	3299.97			0.00158	0.00392	2.71424			0.00158	0.00392	NaN
0.00191	0.00384	3299.96			0.00191	0.00384	2.93284			0.00191	0.00384	NaN
0.0016	0.00359	3299.97			0.0016	0.00359	2.57443			0.0016	0.00359	NaN
0.00246	0.00389	3299.63			0.00246	0.00389	3.28352			0.00246	0.00389	NaN
0.00197	0.00337	3299.96			0.00197	0.00337	3.04971			0.00197	0.00337	NaN
0.00157	0.00323	3299.97			0.00157	0.00323	2.49687			0.00157	0.00323	NaN
0.0025	0.00291	3299.76			0.0025	0.00291	3.28019			0.0025	0.00291	NaN
0.00177	0.00286	3299.97			0.00177	0.00286	2.7449			0.00177	0.00286	NaN
0.00248	0.00194	3299.92			0.00248	0.00194	3.28324			0.00248	0.00194	NaN
0.00198	0.00239	3299.96			0.00198	0.00239	3.11442			0.00198	0.00239	NaN
0.00163	0.00239	3299.98			0.00163	0.00239	2.13944			0.00163	0.00239	NaN
0.00236	0.00113	3299.83			0.00236	0.00113	3.28777			0.00236	0.00113	NaN
0.00198	0.00155	3299.99			0.00198	0.00155	3.18936			0.00198	0.00155	NaN
0.00178	0.00197	3300			0.00178	0.00197	2.87628			0.00178	0.00197	NaN
0.00164	0.00158	3299.99			0.00164	0.00158	1.90154			0.00164	0.00158	NaN
0.00173	0.00121	3299.99			0.00173	0.00121	2.92373			0.00173	0.00121	NaN
0.00178	0.000738923	3299.99			0.00178	0.000738923	3.34422			0.00178	0.000738923	NaN

## Sheet: Figure 3D
Cell width (m)	Cell height (m)	C_Cl- (mol/m^3)			Cell width (m)	Cell height (m)	C_Cl2 in CCl4(mol/m^3)			Cell width (m)	Cell height (m)	C_Cl2 in aqueous(mol/m^3)
-0.000972981	0	NaN			-0.000972981	0	999.999			0	NaN	-0.000972981
-0.000692475	0	NaN			-0.000692475	0	1000.01			0	NaN	-0.000692475
-0.0008549	0.000249507	NaN			-0.0008549	0.000249507	1000			0.000249507	NaN	-0.0008549
-0.00128	0	NaN			-0.00128	0	1000			0	NaN	-0.00128
-0.00114	0.000261361	NaN			-0.00114	0.000261361	1000			0.000261361	NaN	-0.00114
-0.00162	0	NaN			-0.00162	0	1000			0	NaN	-0.00162
-0.00145	0.000272853	NaN			-0.00145	0.000272853	1000			0.000272853	NaN	-0.00145
-0.002	0	NaN			-0.002	0	1000			0	NaN	-0.002
-0.00173	0.000260835	NaN			-0.00173	0.000260835	1000			0.000260835	NaN	-0.00173
-0.002	0.000438356	NaN			-0.002	0.000438356	1000			0.000438356	NaN	-0.002
-0.000438434	0	NaN			-0.000438434	0	999.919			0	NaN	-0.000438434
-0.000559926	0.000209321	NaN			-0.000559926	0.000209321	999.976			0.000209321	NaN	-0.000559926
-0.002	0.000893381	NaN			-0.002	0.000893381	1000			0.000893381	NaN	-0.002
-0.00162	0.000612148	NaN			-0.00162	0.000612148	1000			0.000612148	NaN	-0.00162
-0.000208363	0	NaN			-0.000208363	0	1001.1			0	NaN	-0.000208363
-0.000323238	0.00015941	NaN			-0.000323238	0.00015941	1000.34			0.00015941	NaN	-0.000323238
0	0	NaN			0	0	991.597			0	NaN	0
-0.00014163	0.000135675	NaN			-0.00014163	0.000135675	998.007			0.000135675	NaN	-0.00014163
-0.002	0.00129	NaN			-0.002	0.00129	1000			0.00129	NaN	-0.002
-0.00163	0.00107	NaN			-0.00163	0.00107	1000			0.00107	NaN	-0.00163
0	0.000199034	NaN			0	0.000199034	989.3			0.000199034	NaN	0
-0.002	0.00169	NaN			-0.002	0.00169	1000			0.00169	NaN	-0.002
-0.00166	0.00148	NaN			-0.00166	0.00148	1000			0.00148	NaN	-0.00166
0	0.000399054	NaN			0	0.000399054	986.185			0.000399054	NaN	0
-0.000174521	0.00030184	NaN			-0.000174521	0.00030184	998.051			0.00030184	NaN	-0.000174521
0	0.000599074	NaN			0	0.000599074	982.989			0.000599074	NaN	0
-0.000177214	0.000499666	NaN			-0.000177214	0.000499666	996.934			0.000499666	NaN	-0.000177214
-0.002	0.00208	NaN			-0.002	0.00208	1000			0.00208	NaN	-0.002
-0.00167	0.00188	NaN			-0.00167	0.00188	1000			0.00188	NaN	-0.00167
0	0.000799093	NaN			0	0.000799093	980.04			0.000799093	NaN	0
-0.000166857	0.000704595	NaN			-0.000166857	0.000704595	994.906			0.000704595	NaN	-0.000166857
0	0.000999113	NaN			0	0.000999113	977.302			0.000999113	NaN	0
-0.000175527	0.000896811	NaN			-0.000175527	0.000896811	993.839			0.000896811	NaN	-0.000175527
0	0.0012	NaN			0	0.0012	974.696			0.0012	NaN	0
-0.000181534	0.00109	NaN			-0.000181534	0.00109	992.689			0.00109	NaN	-0.000181534
-0.002	0.00248	NaN			-0.002	0.00248	1000			0.00248	NaN	-0.002
-0.00168	0.00228	NaN			-0.00168	0.00228	999.999			0.00228	NaN	-0.00168
0	0.0014	NaN			0	0.0014	972.066			0.0014	NaN	0
-0.000184596	0.00129	NaN			-0.000184596	0.00129	991.38			0.00129	NaN	-0.000184596
-0.002	0.00288	NaN			-0.002	0.00288	999.999			0.00288	NaN	-0.002
-0.00168	0.00268	NaN			-0.00168	0.00268	999.998			0.00268	NaN	-0.00168
0	0.0016	NaN			0	0.0016	969.483			0.0016	NaN	0
-0.000179731	0.00149	NaN			-0.000179731	0.00149	989.498			0.00149	NaN	-0.000179731
0	0.0018	NaN			0	0.0018	967.077			0.0018	NaN	0
-0.000175242	0.0017	NaN			-0.000175242	0.0017	987.635			0.0017	NaN	-0.000175242
0	0.002	NaN			0	0.002	964.756			0.002	NaN	0
-0.000174707	0.0019	NaN			-0.000174707	0.0019	986.068			0.0019	NaN	-0.000174707
-0.002	0.00327	NaN			-0.002	0.00327	999.997			0.00327	NaN	-0.002
-0.00169	0.00308	NaN			-0.00169	0.00308	999.995			0.00308	NaN	-0.00169
0	0.0022	NaN			0	0.0022	962.599			0.0022	NaN	0
-0.000172754	0.0021	NaN			-0.000172754	0.0021	984.392			0.0021	NaN	-0.000172754
0	0.0024	NaN			0	0.0024	960.575			0.0024	NaN	0
-0.000174652	0.0023	NaN			-0.000174652	0.0023	983.133			0.0023	NaN	-0.000174652
-0.002	0.00367	NaN			-0.002	0.00367	999.995			0.00367	NaN	-0.002
-0.00169	0.00348	NaN			-0.00169	0.00348	999.991			0.00348	NaN	-0.00169
0	0.0026	NaN			0	0.0026	958.605			0.0026	NaN	0
-0.000174769	0.0025	NaN			-0.000174769	0.0025	981.657			0.0025	NaN	-0.000174769
0	0.0028	NaN			0	0.0028	956.741			0.0028	NaN	0
-0.00017425	0.0027	NaN			-0.00017425	0.0027	980.155			0.0027	NaN	-0.00017425
0	0.003	NaN			0	0.003	954.972			0.003	NaN	0
-0.000176533	0.0029	NaN			-0.000176533	0.0029	979.015			0.0029	NaN	-0.000176533
0	0.0032	NaN			0	0.0032	953.159			0.0032	NaN	0
-0.000176436	0.0031	NaN			-0.000176436	0.0031	977.56			0.0031	NaN	-0.000176436
0	0.0034	NaN			0	0.0034	951.386			0.0034	NaN	0
-0.000173589	0.0033	NaN			-0.000173589	0.0033	975.875			0.0033	NaN	-0.000173589
-0.002	0.00406	NaN			-0.002	0.00406	999.991			0.00406	NaN	-0.002
-0.00168	0.00387	NaN			-0.00168	0.00387	999.984			0.00387	NaN	-0.00168
0	0.0036	NaN			0	0.0036	949.748			0.0036	NaN	0
-0.000174067	0.0035	NaN			-0.000174067	0.0035	974.689			0.0035	NaN	-0.000174067
-0.002	0.00446	NaN			-0.002	0.00446	999.986			0.00446	NaN	-0.002
-0.00169	0.00427	NaN			-0.00169	0.00427	999.975			0.00427	NaN	-0.00169
0	0.0038	NaN			0	0.0038	948.145			0.0038	NaN	0
-0.000174146	0.0037	NaN			-0.000174146	0.0037	973.375			0.0037	NaN	-0.000174146
0	0.004	NaN			0	0.004	946.569			0.004	NaN	0
-0.000172901	0.0039	NaN			-0.000172901	0.0039	971.886			0.0039	NaN	-0.000172901
-0.002	0.00485	NaN			-0.002	0.00485	999.978			0.00485	NaN	-0.002
-0.00169	0.00466	NaN			-0.00169	0.00466	999.962			0.00466	NaN	-0.00169
0	0.0042	NaN			0	0.0042	945.147			0.0042	NaN	0
-0.000174503	0.0041	NaN			-0.000174503	0.0041	970.839			0.0041	NaN	-0.000174503
0	0.0044	NaN			0	0.0044	943.622			0.0044	NaN	0
-0.000177577	0.0043	NaN			-0.000177577	0.0043	969.904			0.0043	NaN	-0.000177577
0	0.0046	NaN			0	0.0046	942.108			0.0046	NaN	0
-0.000174155	0.0045	NaN			-0.000174155	0.0045	968.248			0.0045	NaN	-0.000174155
0	0.0048	NaN			0	0.0048	940.732			0.0048	NaN	0
-0.000174531	0.0047	NaN			-0.000174531	0.0047	967.202			0.0047	NaN	-0.000174531
-0.002	0.00525	NaN			-0.002	0.00525	999.967			0.00525	NaN	-0.002
-0.00168	0.00506	NaN			-0.00168	0.00506	999.946			0.00506	NaN	-0.00168
0	0.005	NaN			0	0.005	939.352			0.005	NaN	0
-0.000174514	0.0049	NaN			-0.000174514	0.0049	965.987			0.0049	NaN	-0.000174514
0	0.0052	NaN			0	0.0052	938.016			0.0052	NaN	0
-0.000173384	0.0051	NaN			-0.000173384	0.0051	964.641			0.0051	NaN	-0.000173384
-0.002	0.00565	NaN			-0.002	0.00565	999.953			0.00565	NaN	-0.002
-0.00169	0.00545	NaN			-0.00169	0.00545	999.927			0.00545	NaN	-0.00169
0	0.0054	NaN			0	0.0054	936.767			0.0054	NaN	0
-0.000175921	0.0053	NaN			-0.000175921	0.0053	963.839			0.0053	NaN	-0.000175921
0	0.0056	NaN			0	0.0056	935.461			0.0056	NaN	0
-0.00017734	0.00549	NaN			-0.00017734	0.00549	962.836			0.00549	NaN	-0.00017734
0	0.0058	NaN			0	0.0058	934.183			0.0058	NaN	0
-0.000175759	0.0057	NaN			-0.000175759	0.0057	961.515			0.0057	NaN	-0.000175759
-0.002	0.00604	NaN			-0.002	0.00604	999.937			0.00604	NaN	-0.002
-0.00169	0.00584	NaN			-0.00169	0.00584	999.904			0.00584	NaN	-0.00169
0	0.006	NaN			0	0.006	933.041			0.006	NaN	0
-0.000180001	0.0059	NaN			-0.000180001	0.0059	961.134			0.0059	NaN	-0.000180001
-0.002	0.00644	NaN			-0.002	0.00644	999.916			0.00644	NaN	-0.002
-0.00169	0.00623	NaN			-0.00169	0.00623	999.877			0.00623	NaN	-0.00169
0	0.0062	NaN			0	0.0062	931.82			0.0062	NaN	0
-0.000181037	0.0061	NaN			-0.000181037	0.0061	960.178			0.0061	NaN	-0.000181037
0	0.0064	NaN			0	0.0064	930.597			0.0064	NaN	0
-0.000178374	0.0063	NaN			-0.000178374	0.0063	958.785			0.0063	NaN	-0.000178374
-0.002	0.00683	NaN			-0.002	0.00683	999.892			0.00683	NaN	-0.002
-0.00169	0.00662	NaN			-0.00169	0.00662	999.844			0.00662	NaN	-0.00169
0	0.0066	NaN			0	0.0066	929.511			0.0066	NaN	0
-0.000178768	0.0065	NaN			-0.000178768	0.0065	957.911			0.0065	NaN	-0.000178768
0	0.0068	NaN			0	0.0068	928.38			0.0068	NaN	0
-0.000178152	0.0067	NaN			-0.000178152	0.0067	956.72			0.0067	NaN	-0.000178152
0	0.007	NaN			0	0.007	927.281			0.007	NaN	0
-0.000177987	0.0069	NaN			-0.000177987	0.0069	955.662			0.0069	NaN	-0.000177987
-0.002	0.00723	NaN			-0.002	0.00723	999.863			0.00723	NaN	-0.002
-0.00169	0.00702	NaN			-0.00169	0.00702	999.808			0.00702	NaN	-0.00169
0	0.0072	NaN			0	0.0072	926.243			0.0072	NaN	0
-0.000183229	0.0071	NaN			-0.000183229	0.0071	955.477			0.0071	NaN	-0.000183229
0	0.0074	NaN			0	0.0074	925.143			0.0074	NaN	0
-0.000183787	0.0073	NaN			-0.000183787	0.0073	954.553			0.0073	NaN	-0.000183787
0	0.0076	NaN			0	0.0076	923.975			0.0076	NaN	0
-0.000179725	0.0075	NaN			-0.000179725	0.0075	952.989			0.0075	NaN	-0.000179725
0	0.0078	NaN			0	0.0078	922.984			0.0078	NaN	0
-0.000178805	0.0077	NaN			-0.000178805	0.0077	952.031			0.0077	NaN	-0.000178805
-0.002	0.00763	NaN			-0.002	0.00763	999.829			0.00763	NaN	-0.002
-0.00169	0.00741	NaN			-0.00169	0.00741	999.765			0.00741	NaN	-0.00169
0	0.008	NaN			0	0.008	922			0.008	NaN	0
-0.000179802	0.0079	NaN			-0.000179802	0.0079	951.163			0.0079	NaN	-0.000179802
0	0.0082	NaN			0	0.0082	920.941			0.0082	NaN	0
-0.000179783	0.0081	NaN			-0.000179783	0.0081	950.117			0.0081	NaN	-0.000179783
0	0.0084	NaN			0	0.0084	919.936			0.0084	NaN	0
-0.000180483	0.0083	NaN			-0.000180483	0.0083	949.294			0.0083	NaN	-0.000180483
-0.002	0.00802	NaN			-0.002	0.00802	999.79			0.00802	NaN	-0.002
-0.00169	0.00781	NaN			-0.00169	0.00781	999.713			0.00781	NaN	-0.00169
0	0.0086	NaN			0	0.0086	918.836			0.0086	NaN	0
-0.000179616	0.00849	NaN			-0.000179616	0.00849	948.176			0.00849	NaN	-0.000179616
0	0.0088	NaN			0	0.0088	917.701			0.0088	NaN	0
-0.00017603	0.00869	NaN			-0.00017603	0.00869	946.761			0.00869	NaN	-0.00017603
-0.002	0.00842	NaN			-0.002	0.00842	999.746			0.00842	NaN	-0.002
-0.00169	0.00821	NaN			-0.00169	0.00821	999.66			0.00821	NaN	-0.00169
0	0.009	NaN			0	0.009	916.719			0.009	NaN	0
-0.000174936	0.0089	NaN			-0.000174936	0.0089	945.836			0.0089	NaN	-0.000174936
-0.002	0.00881	NaN			-0.002	0.00881	999.696			0.00881	NaN	-0.002
-0.00169	0.00861	NaN			-0.00169	0.00861	999.598			0.00861	NaN	-0.00169
0	0.0092	NaN			0	0.0092	915.74			0.0092	NaN	0
-0.000173151	0.00909	NaN			-0.000173151	0.00909	944.597			0.00909	NaN	-0.000173151
0	0.0094	NaN			0	0.0094	914.781			0.0094	NaN	0
-0.000172623	0.0093	NaN			-0.000172623	0.0093	943.542			0.0093	NaN	-0.000172623
-0.002	0.00921	NaN			-0.002	0.00921	999.64			0.00921	NaN	-0.002
-0.00169	0.009	NaN			-0.00169	0.009	999.527			0.009	NaN	-0.00169
0	0.0096	NaN			0	0.0096	913.832			0.0096	NaN	0
-0.000178177	0.0095	NaN			-0.000178177	0.0095	943.505			0.0095	NaN	-0.000178177
0	0.0098	NaN			0	0.0098	912.866			0.0098	NaN	0
-0.000179594	0.00969	NaN			-0.000179594	0.00969	942.857			0.00969	NaN	-0.000179594
0	0.01	NaN			0	0.01	911.839			0.01	NaN	0
-0.000175556	0.0099	NaN			-0.000175556	0.0099	941.344			0.0099	NaN	-0.000175556
-0.002	0.0096	NaN			-0.002	0.0096	999.578			0.0096	NaN	-0.002
-0.00169	0.0094	NaN			-0.00169	0.0094	999.458			0.0094	NaN	-0.00169
0	0.0102	NaN			0	0.0102	910.91			0.0102	NaN	0
-0.000173649	0.0101	NaN			-0.000173649	0.0101	940.272			0.0101	NaN	-0.000173649
0	0.0104	NaN			0	0.0104	909.933			0.0104	NaN	0
-0.000173121	0.0103	NaN			-0.000173121	0.0103	939.315			0.0103	NaN	-0.000173121
0	0.0106	NaN			0	0.0106	909.087			0.0106	NaN	0
-0.000175099	0.0105	NaN			-0.000175099	0.0105	938.888			0.0105	NaN	-0.000175099
-0.002	0.01	NaN			-0.002	0.01	999.511			0.01	NaN	-0.002
-0.00169	0.00979	NaN			-0.00169	0.00979	999.377			0.00979	NaN	-0.00169
0	0.0108	NaN			0	0.0108	908.26			0.0108	NaN	0
-0.000174681	0.0107	NaN			-0.000174681	0.0107	937.885			0.0107	NaN	-0.000174681
-0.002	0.0104	NaN			-0.002	0.0104	999.435			0.0104	NaN	-0.002
-0.00169	0.01019	NaN			-0.00169	0.01019	999.283			0.01019	NaN	-0.00169
0	0.011	NaN			0	0.011	907.348			0.011	NaN	0
-0.000176631	0.0109	NaN			-0.000176631	0.0109	937.238			0.0109	NaN	-0.000176631
0	0.0112	NaN			0	0.0112	906.523			0.0112	NaN	0
-0.000181665	0.0111	NaN			-0.000181665	0.0111	937.269			0.0111	NaN	-0.000181665
0	0.0114	NaN			0	0.0114	905.637			0.0114	NaN	0
-0.000182982	0.0113	NaN			-0.000182982	0.0113	936.624			0.0113	NaN	-0.000182982
-0.002	0.01079	NaN			-0.002	0.01079	999.352			0.01079	NaN	-0.002
-0.00169	0.01059	NaN			-0.00169	0.01059	999.185			0.01059	NaN	-0.00169
0	0.0116	NaN			0	0.0116	904.707			0.0116	NaN	0
-0.000180672	0.0115	NaN			-0.000180672	0.0115	935.457			0.0115	NaN	-0.000180672
0	0.0118	NaN			0	0.0118	903.831			0.0118	NaN	0
-0.000179054	0.0117	NaN			-0.000179054	0.0117	934.473			0.0117	NaN	-0.000179054
0	0.012	NaN			0	0.012	903.023			0.012	NaN	0
-0.000174895	0.01189	NaN			-0.000174895	0.01189	932.949			0.01189	NaN	-0.000174895
-0.002	0.01119	NaN			-0.002	0.01119	999.264			0.01119	NaN	-0.002
-0.00169	0.01099	NaN			-0.00169	0.01099	999.088			0.01099	NaN	-0.00169
0	0.0122	NaN			0	0.0122	902.082			0.0122	NaN	0
-0.000176236	0.0121	NaN			-0.000176236	0.0121	932.239			0.0121	NaN	-0.000176236
-0.002	0.01158	NaN			-0.002	0.01158	999.168			0.01158	NaN	-0.002
-0.00169	0.01139	NaN			-0.00169	0.01139	998.975			0.01139	NaN	-0.00169
0	0.0124	NaN			0	0.0124	901.307			0.0124	NaN	0
-0.000180802	0.0123	NaN			-0.000180802	0.0123	932.306			0.0123	NaN	-0.000180802
0	0.0126	NaN			0	0.0126	900.442			0.0126	NaN	0
-0.000181575	0.0125	NaN			-0.000181575	0.0125	931.57			0.0125	NaN	-0.000181575
0	0.0128	NaN			0	0.0128	899.48			0.0128	NaN	0
-0.000177574	0.01269	NaN			-0.000177574	0.01269	930.135			0.01269	NaN	-0.000177574
-0.002	0.01198	NaN			-0.002	0.01198	999.064			0.01198	NaN	-0.002
-0.00169	0.01178	NaN			-0.00169	0.01178	998.848			0.01178	NaN	-0.00169
0	0.013	NaN			0	0.013	898.671			0.013	NaN	0
-0.000174339	0.0129	NaN			-0.000174339	0.0129	928.961			0.0129	NaN	-0.000174339
0	0.0132	NaN			0	0.0132	897.876			0.0132	NaN	0
-0.000173781	0.0131	NaN			-0.000173781	0.0131	928.029			0.0131	NaN	-0.000173781
-0.002	0.01237	NaN			-0.002	0.01237	998.953			0.01237	NaN	-0.002
-0.00169	0.01218	NaN			-0.00169	0.01218	998.721			0.01218	NaN	-0.00169
0	0.0134	NaN			0	0.0134	896.961			0.0134	NaN	0
-0.000173273	0.0133	NaN			-0.000173273	0.0133	927.062			0.0133	NaN	-0.000173273
-0.002	0.01277	NaN			-0.002	0.01277	998.834			0.01277	NaN	-0.002
-0.00168	0.01258	NaN			-0.00168	0.01258	998.584			0.01258	NaN	-0.00168
0	0.0136	NaN			0	0.0136	896.217			0.0136	NaN	0
-0.000174887	0.0135	NaN			-0.000174887	0.0135	926.64			0.0135	NaN	-0.000174887
0	0.0138	NaN			0	0.0138	895.489			0.0138	NaN	0
-0.000178678	0.0137	NaN			-0.000178678	0.0137	926.383			0.0137	NaN	-0.000178678
-0.002	0.01317	NaN			-0.002	0.01317	998.706			0.01317	NaN	-0.002
-0.00168	0.01298	NaN			-0.00168	0.01298	998.429			0.01298	NaN	-0.00168
0	0.014	NaN			0	0.014	894.768			0.014	NaN	0
-0.000183435	0.0139	NaN			-0.000183435	0.0139	926.27			0.0139	NaN	-0.000183435
-0.002	0.01356	NaN			-0.002	0.01356	998.571			0.01356	NaN	-0.002
-0.00168	0.01337	NaN			-0.00168	0.01337	998.272			0.01337	NaN	-0.00168
0	0.0142	NaN			0	0.0142	894.028			0.0142	NaN	0
-0.000192457	0.0141	NaN			-0.000192457	0.0141	926.922			0.0141	NaN	-0.000192457
0	0.0144	NaN			0	0.0144	893.099			0.0144	NaN	0
-0.000193099	0.01429	NaN			-0.000193099	0.01429	926.257			0.01429	NaN	-0.000193099
0	0.0146	NaN			0	0.0146	892.22			0.0146	NaN	0
-0.000182827	0.0145	NaN			-0.000182827	0.0145	923.98			0.0145	NaN	-0.000182827
-0.002	0.01396	NaN			-0.002	0.01396	998.425			0.01396	NaN	-0.002
-0.00167	0.01376	NaN			-0.00167	0.01376	998.098			0.01376	NaN	-0.00167
0	0.0148	NaN			0	0.0148	891.369			0.0148	NaN	0
-0.000177854	0.0147	NaN			-0.000177854	0.0147	922.502			0.0147	NaN	-0.000177854
0	0.015	NaN			0	0.015	890.562			0.015	NaN	0
-0.000176905	0.0149	NaN			-0.000176905	0.0149	921.687			0.0149	NaN	-0.000176905
-0.002	0.01435	NaN			-0.002	0.01435	998.269			0.01435	NaN	-0.002
-0.00166	0.01415	NaN			-0.00166	0.01415	997.908			0.01415	NaN	-0.00166
0	0.0152	NaN			0	0.0152	889.729			0.0152	NaN	0
-0.000175926	0.0151	NaN			-0.000175926	0.0151	920.839			0.0151	NaN	-0.000175926
0	0.0154	NaN			0	0.0154	888.966			0.0154	NaN	0
-0.000176572	0.0153	NaN			-0.000176572	0.0153	920.343			0.0153	NaN	-0.000176572
0	0.0156	NaN			0	0.0156	888.21			0.0156	NaN	0
-0.000174365	0.01549	NaN			-0.000174365	0.01549	919.264			0.01549	NaN	-0.000174365
-0.002	0.01475	NaN			-0.002	0.01475	998.108			0.01475	NaN	-0.002
-0.00166	0.01453	NaN			-0.00166	0.01453	997.748			0.01453	NaN	-0.00166
0	0.0158	NaN			0	0.0158	887.439			0.0158	NaN	0
-0.000172311	0.0157	NaN			-0.000172311	0.0157	918.181			0.0157	NaN	-0.000172311
-0.002	0.01515	NaN			-0.002	0.01515	997.947			0.01515	NaN	-0.002
-0.00168	0.01492	NaN			-0.00168	0.01492	997.607			0.01492	NaN	-0.00168
0	0.016	NaN			0	0.016	886.665			0.016	NaN	0
-0.00017204	0.0159	NaN			-0.00017204	0.0159	917.42			0.0159	NaN	-0.00017204
0	0.0162	NaN			0	0.0162	885.939			0.0162	NaN	0
-0.000171693	0.0161	NaN			-0.000171693	0.0161	916.644			0.0161	NaN	-0.000171693
-0.002	0.01554	NaN			-0.002	0.01554	997.776			0.01554	NaN	-0.002
-0.00168	0.01533	NaN			-0.00168	0.01533	997.419			0.01533	NaN	-0.00168
0	0.0164	NaN			0	0.0164	885.118			0.0164	NaN	0
-0.000172351	0.0163	NaN			-0.000172351	0.0163	915.983			0.0163	NaN	-0.000172351
0	0.0166	NaN			0	0.0166	884.394			0.0166	NaN	0
-0.000174688	0.0165	NaN			-0.000174688	0.0165	915.786			0.0165	NaN	-0.000174688
-0.002	0.01594	NaN			-0.002	0.01594	997.596			0.01594	NaN	-0.002
-0.00168	0.01573	NaN			-0.00168	0.01573	997.215			0.01573	NaN	-0.00168
0	0.0168	NaN			0	0.0168	883.668			0.0168	NaN	0
-0.000175071	0.0167	NaN			-0.000175071	0.0167	915.15			0.0167	NaN	-0.000175071
-0.002	0.01633	NaN			-0.002	0.01633	997.407			0.01633	NaN	-0.002
-0.00168	0.01613	NaN			-0.00168	0.01613	997.008			0.01613	NaN	-0.00168
0	0.017	NaN			0	0.017	882.941			0.017	NaN	0
-0.000173088	0.0169	NaN			-0.000173088	0.0169	914.08			0.0169	NaN	-0.000173088
-0.002	0.01673	NaN			-0.002	0.01673	997.21			0.01673	NaN	-0.002
-0.00168	0.01652	NaN			-0.00168	0.01652	996.792			0.01652	NaN	-0.00168
0	0.0172	NaN			0	0.0172	882.215			0.0172	NaN	0
-0.000174104	0.0171	NaN			-0.000174104	0.0171	913.532			0.0171	NaN	-0.000174104
-0.002	0.01712	NaN			-0.002	0.01712	997.004			0.01712	NaN	-0.002
-0.00168	0.01692	NaN			-0.00168	0.01692	996.562			0.01692	NaN	-0.00168
0	0.0174	NaN			0	0.0174	881.496			0.0174	NaN	0
-0.000175548	0.0173	NaN			-0.000175548	0.0173	913.074			0.0173	NaN	-0.000175548
-0.002	0.01752	NaN			-0.002	0.01752	996.796			0.01752	NaN	-0.002
-0.00169	0.01731	NaN			-0.00169	0.01731	996.362			0.01731	NaN	-0.00169
0	0.0176	NaN			0	0.0176	880.688			0.0176	NaN	0
-0.000173906	0.0175	NaN			-0.000173906	0.0175	912.067			0.0175	NaN	-0.000173906
-0.002	0.01792	NaN			-0.002	0.01792	996.576			0.01792	NaN	-0.002
-0.00168	0.01771	NaN			-0.00168	0.01771	996.109			0.01771	NaN	-0.00168
0	0.0178	NaN			0	0.0178	879.97			0.0178	NaN	0
-0.000174654	0.0177	NaN			-0.000174654	0.0177	911.632			0.0177	NaN	-0.000174654
-0.002	0.01831	NaN			-0.002	0.01831	996.344			0.01831	NaN	-0.002
-0.00168	0.01811	NaN			-0.00168	0.01811	995.825			0.01811	NaN	-0.00168
0	0.018	NaN			0	0.018	879.22			0.018	NaN	0
-0.000173019	0.0179	NaN			-0.000173019	0.0179	910.675			0.0179	NaN	-0.000173019
-0.002	0.01871	NaN			-0.002	0.01871	996.098			0.01871	NaN	-0.002
-0.00167	0.01851	NaN			-0.00167	0.01851	995.5			0.01851	NaN	-0.00167
0	0.0182	NaN			0	0.0182	878.537			0.0182	NaN	0
-0.000171088	0.0181	NaN			-0.000171088	0.0181	909.696			0.0181	NaN	-0.000171088
-0.002	0.01911	NaN			-0.002	0.01911	995.839			0.01911	NaN	-0.002
-0.00165	0.01891	NaN			-0.00165	0.01891	995.094			0.01891	NaN	-0.00165
0	0.0184	NaN			0	0.0184	877.907			0.0184	NaN	0
-0.000176107	0.0183	NaN			-0.000176107	0.0183	909.888			0.0183	NaN	-0.000176107
-0.002	0.02	NaN			-0.002	0.02	995.458			0.02	NaN	-0.002
-0.002	0.01956	NaN			-0.002	0.01956	995.558			0.01956	NaN	-0.002
-0.00173	0.01973	NaN			-0.00173	0.01973	994.669			0.01973	NaN	-0.00173
-0.00162	0.01937	NaN			-0.00162	0.01937	994.419			0.01937	NaN	-0.00162
0	0.0186	NaN			0	0.0186	877.292			0.0186	NaN	0
-0.000179585	0.01849	NaN			-0.000179585	0.01849	909.748			0.01849	NaN	-0.000179585
-0.00162	0.02	NaN			-0.00162	0.02	993.979			0.02	NaN	-0.00162
0	0.0188	NaN			0	0.0188	876.567			0.0188	NaN	0
-0.000181687	0.01869	NaN			-0.000181687	0.01869	909.323			0.01869	NaN	-0.000181687
-0.00128	0.02	NaN			-0.00128	0.02	988.784			0.02	NaN	-0.00128
-0.00144	0.01971	NaN			-0.00144	0.01971	991.637			0.01971	NaN	-0.00144
0	0.019	NaN			0	0.019	875.948			0.019	NaN	0
-0.000184807	0.0189	NaN			-0.000184807	0.0189	909.246			0.0189	NaN	-0.000184807
-0.000972981	0.02	NaN			-0.000972981	0.02	978.932			0.02	NaN	-0.000972981
-0.00112	0.01974	NaN			-0.00112	0.01974	984.56			0.01974	NaN	-0.00112
0	0.0192	NaN			0	0.0192	875.25			0.0192	NaN	0
-0.000188307	0.0191	NaN			-0.000188307	0.0191	909.112			0.0191	NaN	-0.000188307
-0.000692475	0.02	NaN			-0.000692475	0.02	963.148			0.02	NaN	-0.000692475
-0.000819464	0.01976	NaN			-0.000819464	0.01976	971.227			0.01976	NaN	-0.000819464
0	0.0194	NaN			0	0.0194	874.438			0.0194	NaN	0
-0.00019157	0.01931	NaN			-0.00019157	0.01931	909.063			0.01931	NaN	-0.00019157
-0.000438434	0.02	NaN			-0.000438434	0.02	941.19			0.02	NaN	-0.000438434
-0.000552042	0.0198	NaN			-0.000552042	0.0198	952.393			0.0198	NaN	-0.000552042
0	0.0196	NaN			0	0.0196	873.379			0.0196	NaN	0
-0.000187437	0.01951	NaN			-0.000187437	0.01951	908.046			0.01951	NaN	-0.000187437
-0.000208363	0.02	NaN			-0.000208363	0.02	911.269			0.02	NaN	-0.000208363
-0.000308286	0.01983	NaN			-0.000308286	0.01983	925.419			0.01983	NaN	-0.000308286
0	0.0198	NaN			0	0.0198	873.066			0.0198	NaN	0
-0.000159163	0.0197	NaN			-0.000159163	0.0197	902.916			0.0197	NaN	-0.000159163
0	0.02	NaN			0	0.02	869.622			0.02	NaN	0
-0.000137831	0.01986	NaN			-0.000137831	0.01986	898.486			0.01986	NaN	-0.000137831
-0.000717123	0.000476089	NaN			-0.000717123	0.000476089	999.984			0.000476089	NaN	-0.000717123
-0.000995753	0.000540183	NaN			-0.000995753	0.000540183	999.999			0.000540183	NaN	-0.000995753
-0.00128	0.00050276	NaN			-0.00128	0.00050276	1000			0.00050276	NaN	-0.00128
-0.000405042	0.000418202	NaN			-0.000405042	0.000418202	999.984			0.000418202	NaN	-0.000405042
-0.000528445	0.000657767	NaN			-0.000528445	0.000657767	999.951			0.000657767	NaN	-0.000528445
-0.000819735	0.000798232	NaN			-0.000819735	0.000798232	999.988			0.000798232	NaN	-0.000819735
-0.00053786	0.000888954	NaN			-0.00053786	0.000888954	999.811			0.000888954	NaN	-0.00053786
-0.00124	0.000845069	NaN			-0.00124	0.000845069	1000			0.000845069	NaN	-0.00124
-0.000688976	0.00104	NaN			-0.000688976	0.00104	999.91			0.00104	NaN	-0.000688976
-0.00031822	0.000618863	NaN			-0.00031822	0.000618863	998.924			0.000618863	NaN	-0.00031822
-0.000517395	0.00107	NaN			-0.000517395	0.00107	999.455			0.00107	NaN	-0.000517395
-0.000349498	0.000797422	NaN			-0.000349498	0.000797422	998.847			0.000797422	NaN	-0.000349498
-0.000355271	0.000986931	NaN			-0.000355271	0.000986931	998.377			0.000986931	NaN	-0.000355271
-0.000938261	0.00113	NaN			-0.000938261	0.00113	999.989			0.00113	NaN	-0.000938261
-0.00129	0.00128	NaN			-0.00129	0.00128	999.999			0.00128	NaN	-0.00129
-0.000631629	0.0013	NaN			-0.000631629	0.0013	999.775			0.0013	NaN	-0.000631629
-0.000495698	0.00152	NaN			-0.000495698	0.00152	998.701			0.00152	NaN	-0.000495698
-0.00067326	0.00156	NaN			-0.00067326	0.00156	999.696			0.00156	NaN	-0.00067326
-0.000529126	0.0017	NaN			-0.000529126	0.0017	998.862			0.0017	NaN	-0.000529126
-0.000373727	0.00119	NaN			-0.000373727	0.00119	998.208			0.00119	NaN	-0.000373727
-0.000959094	0.00149	NaN			-0.000959094	0.00149	999.969			0.00149	NaN	-0.000959094
-0.000775057	0.00178	NaN			-0.000775057	0.00178	999.783			0.00178	NaN	-0.000775057
-0.00133	0.00167	NaN			-0.00133	0.00167	999.997			0.00167	NaN	-0.00133
-0.000551016	0.0019	NaN			-0.000551016	0.0019	998.7			0.0019	NaN	-0.000551016
-0.000371939	0.00139	NaN			-0.000371939	0.00139	997.579			0.00139	NaN	-0.000371939
-0.000346337	0.0016	NaN			-0.000346337	0.0016	996.102			0.0016	NaN	-0.000346337
-0.000353811	0.0018	NaN			-0.000353811	0.0018	995.65			0.0018	NaN	-0.000353811
-0.000486199	0.0021	NaN			-0.000486199	0.0021	997.483			0.0021	NaN	-0.000486199
-0.000747997	0.0021	NaN			-0.000747997	0.0021	999.633			0.0021	NaN	-0.000747997
-0.00105	0.00187	NaN			-0.00105	0.00187	999.967			0.00187	NaN	-0.00105
-0.00138	0.00207	NaN			-0.00138	0.00207	999.995			0.00207	NaN	-0.00138
-0.000346438	0.00199	NaN			-0.000346438	0.00199	994.567			0.00199	NaN	-0.000346438
-0.000545464	0.00229	NaN			-0.000545464	0.00229	997.989			0.00229	NaN	-0.000545464
-0.000346444	0.0022	NaN			-0.000346444	0.0022	993.799			0.0022	NaN	-0.000346444
-0.000536882	0.00251	NaN			-0.000536882	0.00251	997.485			0.00251	NaN	-0.000536882
-0.000765648	0.00242	NaN			-0.000765648	0.00242	999.501			0.00242	NaN	-0.000765648
-0.00106	0.0023	NaN			-0.00106	0.0023	999.924			0.0023	NaN	-0.00106
-0.000486096	0.0027	NaN			-0.000486096	0.0027	995.983			0.0027	NaN	-0.000486096
-0.000685985	0.00269	NaN			-0.000685985	0.00269	998.872			0.00269	NaN	-0.000685985
-0.000543137	0.00288	NaN			-0.000543137	0.00288	996.96			0.00288	NaN	-0.000543137
-0.00136	0.00248	NaN			-0.00136	0.00248	999.987			0.00248	NaN	-0.00136
-0.000353944	0.0024	NaN			-0.000353944	0.0024	993.213			0.0024	NaN	-0.000353944
-0.000345452	0.0026	NaN			-0.000345452	0.0026	991.898			0.0026	NaN	-0.000345452
-0.000348744	0.0028	NaN			-0.000348744	0.0028	991.253			0.0028	NaN	-0.000348744
-0.00035977	0.003	NaN			-0.00035977	0.003	991.004			0.003	NaN	-0.00035977
-0.00101	0.00269	NaN			-0.00101	0.00269	999.832			0.00269	NaN	-0.00101
-0.000773829	0.00296	NaN			-0.000773829	0.00296	999.091			0.00296	NaN	-0.000773829
-0.000345966	0.0032	NaN			-0.000345966	0.0032	989.407			0.0032	NaN	-0.000345966
-0.000545304	0.0031	NaN			-0.000545304	0.0031	996.445			0.0031	NaN	-0.000545304
-0.000481312	0.0033	NaN			-0.000481312	0.0033	994.425			0.0033	NaN	-0.000481312
-0.00137	0.00288	NaN			-0.00137	0.00288	999.971			0.00288	NaN	-0.00137
-0.000345069	0.0034	NaN			-0.000345069	0.0034	988.65			0.0034	NaN	-0.000345069
-0.00106	0.00307	NaN			-0.00106	0.00307	999.797			0.00307	NaN	-0.00106
-0.000748311	0.00329	NaN			-0.000748311	0.00329	998.706			0.00329	NaN	-0.000748311
-0.000544916	0.00349	NaN			-0.000544916	0.00349	995.56			0.00349	NaN	-0.000544916
-0.00139	0.00329	NaN			-0.00139	0.00329	999.958			0.00329	NaN	-0.00139
-0.0003516	0.0036	NaN			-0.0003516	0.0036	988.046			0.0036	NaN	-0.0003516
-0.00053281	0.00371	NaN			-0.00053281	0.00371	994.759			0.00371	NaN	-0.00053281
-0.000345529	0.0038	NaN			-0.000345529	0.0038	986.683			0.0038	NaN	-0.000345529
-0.000481678	0.00389	NaN			-0.000481678	0.00389	992.563			0.00389	NaN	-0.000481678
-0.00107	0.00349	NaN			-0.00107	0.00349	999.689			0.00349	NaN	-0.00107
-0.00076537	0.00362	NaN			-0.00076537	0.00362	998.504			0.00362	NaN	-0.00076537
-0.000678796	0.00389	NaN			-0.000678796	0.00389	997.257			0.00389	NaN	-0.000678796
-0.000539677	0.00408	NaN			-0.000539677	0.00408	994.201			0.00408	NaN	-0.000539677
-0.00136	0.00368	NaN			-0.00136	0.00368	999.931			0.00368	NaN	-0.00136
-0.000342689	0.00399	NaN			-0.000342689	0.00399	985.724			0.00399	NaN	-0.000342689
-0.000353855	0.00419	NaN			-0.000353855	0.00419	985.631			0.00419	NaN	-0.000353855
-0.000989267	0.00389	NaN			-0.000989267	0.00389	999.393			0.00389	NaN	-0.000989267
-0.000763973	0.00416	NaN			-0.000763973	0.00416	997.824			0.00416	NaN	-0.000763973
-0.000345927	0.0044	NaN			-0.000345927	0.0044	984.174			0.0044	NaN	-0.000345927
-0.000541956	0.0043	NaN			-0.000541956	0.0043	993.607			0.0043	NaN	-0.000541956
-0.000346357	0.0046	NaN			-0.000346357	0.0046	983.545			0.0046	NaN	-0.000346357
-0.000481665	0.00449	NaN			-0.000481665	0.00449	990.982			0.00449	NaN	-0.000481665
-0.00135	0.00407	NaN			-0.00135	0.00407	999.882			0.00407	NaN	-0.00135
-0.000352162	0.0048	NaN			-0.000352162	0.0048	982.932			0.0048	NaN	-0.000352162
-0.00105	0.00426	NaN			-0.00105	0.00426	999.384			0.00426	NaN	-0.00105
-0.000743155	0.00449	NaN			-0.000743155	0.00449	997.249			0.00449	NaN	-0.000743155
-0.00054614	0.00469	NaN			-0.00054614	0.00469	992.709			0.00469	NaN	-0.00054614
-0.000342938	0.005	NaN			-0.000342938	0.005	981.239			0.005	NaN	-0.000342938
-0.000528494	0.00491	NaN			-0.000528494	0.00491	991.52			0.00491	NaN	-0.000528494
-0.000481435	0.0051	NaN			-0.000481435	0.0051	988.956			0.0051	NaN	-0.000481435
-0.00138	0.00448	NaN			-0.00138	0.00448	999.852			0.00448	NaN	-0.00138
-0.000346932	0.0052	NaN			-0.000346932	0.0052	980.836			0.0052	NaN	-0.000346932
-0.00106	0.00469	NaN			-0.00106	0.00469	999.214			0.00469	NaN	-0.00106
-0.000761237	0.00481	NaN			-0.000761237	0.00481	997.054			0.00481	NaN	-0.000761237
-0.000357869	0.00539	NaN			-0.000357869	0.00539	980.993			0.00539	NaN	-0.000357869
-0.00054222	0.00528	NaN			-0.00054222	0.00528	991.225			0.00528	NaN	-0.00054222
-0.000684114	0.00509	NaN			-0.000684114	0.00509	995.351			0.00509	NaN	-0.000684114
-0.00136	0.00487	NaN			-0.00136	0.00487	999.79			0.00487	NaN	-0.00136
-0.000345093	0.00559	NaN			-0.000345093	0.00559	979.1			0.00559	NaN	-0.000345093
-0.000352192	0.0058	NaN			-0.000352192	0.0058	979.083			0.0058	NaN	-0.000352192
-0.000554242	0.0055	NaN			-0.000554242	0.0055	990.929			0.0055	NaN	-0.000554242
-0.000488545	0.00569	NaN			-0.000488545	0.00569	987.682			0.00569	NaN	-0.000488545
-0.000990481	0.00508	NaN			-0.000990481	0.00508	998.737			0.00508	NaN	-0.000990481
-0.000772878	0.00536	NaN			-0.000772878	0.00536	996.349			0.00536	NaN	-0.000772878
-0.00136	0.00525	NaN			-0.00136	0.00525	999.716			0.00525	NaN	-0.00136
-0.000371032	0.00599	NaN			-0.000371032	0.00599	979.851			0.00599	NaN	-0.000371032
-0.000564995	0.00589	NaN			-0.000564995	0.00589	990.287			0.00589	NaN	-0.000564995
-0.000761637	0.00568	NaN			-0.000761637	0.00568	995.728			0.00568	NaN	-0.000761637
-0.00105	0.00546	NaN			-0.00105	0.00546	998.801			0.00546	NaN	-0.00105
-0.00138	0.00565	NaN			-0.00138	0.00565	999.671			0.00565	NaN	-0.00138
-0.000356817	0.00619	NaN			-0.000356817	0.00619	977.788			0.00619	NaN	-0.000356817
-0.000353622	0.0064	NaN			-0.000353622	0.0064	976.727			0.0064	NaN	-0.000353622
-0.000580516	0.00611	NaN			-0.000580516	0.00611	990.054			0.00611	NaN	-0.000580516
-0.000503673	0.0063	NaN			-0.000503673	0.0063	986.183			0.0063	NaN	-0.000503673
-0.000812279	0.00601	NaN			-0.000812279	0.00601	996.043			0.00601	NaN	-0.000812279
-0.00109	0.00583	NaN			-0.00109	0.00583	998.766			0.00583	NaN	-0.00109
-0.000360351	0.0066	NaN			-0.000360351	0.0066	976.267			0.0066	NaN	-0.000360351
-0.000552343	0.00649	NaN			-0.000552343	0.00649	987.681			0.00649	NaN	-0.000552343
-0.00138	0.00603	NaN			-0.00138	0.00603	999.604			0.00603	NaN	-0.00138
-0.000347128	0.0068	NaN			-0.000347128	0.0068	974.201			0.0068	NaN	-0.000347128
-0.000361736	0.00701	NaN			-0.000361736	0.00701	974.959			0.00701	NaN	-0.000361736
-0.000552097	0.00671	NaN			-0.000552097	0.00671	987.396			0.00671	NaN	-0.000552097
-0.000496408	0.0069	NaN			-0.000496408	0.0069	984.214			0.0069	NaN	-0.000496408
-0.000767114	0.00632	NaN			-0.000767114	0.00632	995.012			0.00632	NaN	-0.000767114
-0.00108	0.00621	NaN			-0.00108	0.00621	998.485			0.00621	NaN	-0.00108
-0.000726768	0.0066	NaN			-0.000726768	0.0066	993.626			0.0066	NaN	-0.000726768
-0.00137	0.00642	NaN			-0.00137	0.00642	999.51			0.00642	NaN	-0.00137
-0.000375869	0.0072	NaN			-0.000375869	0.0072	975.438			0.0072	NaN	-0.000375869
-0.000363962	0.00739	NaN			-0.000363962	0.00739	973.504			0.00739	NaN	-0.000363962
-0.000577672	0.00709	NaN			-0.000577672	0.00709	987.586			0.00709	NaN	-0.000577672
-0.000769347	0.00687	NaN			-0.000769347	0.00687	993.987			0.00687	NaN	-0.000769347
-0.00102	0.0066	NaN			-0.00102	0.0066	997.786			0.0066	NaN	-0.00102
-0.000352202	0.00761	NaN			-0.000352202	0.00761	971.651			0.00761	NaN	-0.000352202
-0.00138	0.0068	NaN			-0.00138	0.0068	999.409			0.0068	NaN	-0.00138
-0.000585728	0.00731	NaN			-0.000585728	0.00731	987.198			0.00731	NaN	-0.000585728
-0.000515626	0.0075	NaN			-0.000515626	0.0075	983.095			0.0075	NaN	-0.000515626
-0.000820523	0.0072	NaN			-0.000820523	0.0072	994.408			0.0072	NaN	-0.000820523
-0.00109	0.007	NaN			-0.00109	0.007	997.984			0.007	NaN	-0.00109
-0.000361905	0.0078	NaN			-0.000361905	0.0078	971.477			0.0078	NaN	-0.000361905
-0.000551829	0.00769	NaN			-0.000551829	0.00769	984.39			0.00769	NaN	-0.000551829
-0.000358811	0.008	NaN			-0.000358811	0.008	970.308			0.008	NaN	-0.000358811
-0.00139	0.0072	NaN			-0.00139	0.0072	999.326			0.0072	NaN	-0.00139
-0.000757977	0.00753	NaN			-0.000757977	0.00753	992.766			0.00753	NaN	-0.000757977
-0.00108	0.00739	NaN			-0.00108	0.00739	997.66			0.00739	NaN	-0.00108
-0.000550104	0.0079	NaN			-0.000550104	0.0079	984.104			0.0079	NaN	-0.000550104
-0.000726358	0.0078	NaN			-0.000726358	0.0078	991.383			0.0078	NaN	-0.000726358
-0.000360323	0.0082	NaN			-0.000360323	0.0082	969.898			0.0082	NaN	-0.000360323
-0.000520842	0.00809	NaN			-0.000520842	0.00809	981.838			0.00809	NaN	-0.000520842
-0.00138	0.0076	NaN			-0.00138	0.0076	999.183			0.0076	NaN	-0.00138
-0.000369252	0.00839	NaN			-0.000369252	0.00839	970.145			0.00839	NaN	-0.000369252
-0.000351938	0.00858	NaN			-0.000351938	0.00858	967.728			0.00858	NaN	-0.000351938
-0.00102	0.0078	NaN			-0.00102	0.0078	996.749			0.0078	NaN	-0.00102
-0.000764317	0.00807	NaN			-0.000764317	0.00807	991.856			0.00807	NaN	-0.000764317
-0.000570653	0.0083	NaN			-0.000570653	0.0083	984.179			0.0083	NaN	-0.000570653
-0.000349687	0.00879	NaN			-0.000349687	0.00879	966.861			0.00879	NaN	-0.000349687
-0.00138	0.008	NaN			-0.00138	0.008	999.047			0.008	NaN	-0.00138
-0.000356116	0.00899	NaN			-0.000356116	0.00899	966.516			0.00899	NaN	-0.000356116
-0.000342306	0.00919	NaN			-0.000342306	0.00919	964.262			0.00919	NaN	-0.000342306
-0.000572498	0.0085	NaN			-0.000572498	0.0085	983.413			0.0085	NaN	-0.000572498
-0.000493969	0.00869	NaN			-0.000493969	0.00869	978.279			0.00869	NaN	-0.000493969
-0.00108	0.0082	NaN			-0.00108	0.0082	997.015			0.0082	NaN	-0.00108
-0.000805058	0.0084	NaN			-0.000805058	0.0084	992.307			0.0084	NaN	-0.000805058
-0.000547037	0.00889	NaN			-0.000547037	0.00889	980.689			0.00889	NaN	-0.000547037
-0.00139	0.00839	NaN			-0.00139	0.00839	998.948			0.00839	NaN	-0.00139
-0.000351422	0.0094	NaN			-0.000351422	0.0094	964.719			0.0094	NaN	-0.000351422
-0.000549577	0.0091	NaN			-0.000549577	0.0091	980.658			0.0091	NaN	-0.000549577
-0.000503289	0.00929	NaN			-0.000503289	0.00929	977.195			0.00929	NaN	-0.000503289
-0.000762717	0.00872	NaN			-0.000762717	0.00872	990.805			0.00872	NaN	-0.000762717
-0.00107	0.00859	NaN			-0.00107	0.00859	996.584			0.00859	NaN	-0.00107
-0.000730033	0.00899	NaN			-0.000730033	0.00899	989.163			0.00899	NaN	-0.000730033
-0.00137	0.0088	NaN			-0.00137	0.0088	998.739			0.0088	NaN	-0.00137
-0.000365424	0.00959	NaN			-0.000365424	0.00959	965.581			0.00959	NaN	-0.000365424
-0.000358405	0.00978	NaN			-0.000358405	0.00978	964.042			0.00978	NaN	-0.000358405
-0.000568381	0.00949	NaN			-0.000568381	0.00949	980.681			0.00949	NaN	-0.000568381
-0.000767976	0.00927	NaN			-0.000767976	0.00927	989.759			0.00927	NaN	-0.000767976
-0.00102	0.00899	NaN			-0.00102	0.00899	995.59			0.00899	NaN	-0.00102
-0.00137	0.00919	NaN			-0.00137	0.00919	998.58			0.00919	NaN	-0.00137
-0.00034703	0.01	NaN			-0.00034703	0.01	962.227			0.01	NaN	-0.00034703
-0.000344781	0.0102	NaN			-0.000344781	0.0102	961.01			0.0102	NaN	-0.000344781
-0.000585239	0.0097	NaN			-0.000585239	0.0097	980.72			0.0097	NaN	-0.000585239
-0.000504222	0.0099	NaN			-0.000504222	0.0099	975.187			0.0099	NaN	-0.000504222
-0.000812168	0.00959	NaN			-0.000812168	0.00959	990.466			0.00959	NaN	-0.000812168
-0.00109	0.00939	NaN			-0.00109	0.00939	996.008			0.00939	NaN	-0.00109
-0.000345931	0.0104	NaN			-0.000345931	0.0104	960.487			0.0104	NaN	-0.000345931
-0.00139	0.00958	NaN			-0.00139	0.00958	998.48			0.00958	NaN	-0.00139
-0.000546594	0.0101	NaN			-0.000546594	0.0101	977.187			0.0101	NaN	-0.000546594
-0.000480482	0.0103	NaN			-0.000480482	0.0103	972.184			0.0103	NaN	-0.000480482
-0.000769501	0.00994	NaN			-0.000769501	0.00994	988.645			0.00994	NaN	-0.000769501
-0.00109	0.00978	NaN			-0.00109	0.00978	995.674			0.00978	NaN	-0.00109
-0.000356122	0.0106	NaN			-0.000356122	0.0106	960.56			0.0106	NaN	-0.000356122
-0.000542603	0.01049	NaN			-0.000542603	0.01049	975.689			0.01049	NaN	-0.000542603
-0.000346581	0.0108	NaN			-0.000346581	0.0108	958.716			0.0108	NaN	-0.000346581
-0.00139	0.00999	NaN			-0.00139	0.00999	998.27			0.00999	NaN	-0.00139
-0.000754538	0.0103	NaN			-0.000754538	0.0103	987.639			0.0103	NaN	-0.000754538
-0.00108	0.01019	NaN			-0.00108	0.01019	995.134			0.01019	NaN	-0.00108
-0.000551836	0.0107	NaN			-0.000551836	0.0107	976.224			0.0107	NaN	-0.000551836
-0.000726691	0.01059	NaN			-0.000726691	0.01059	985.866			0.01059	NaN	-0.000726691
-0.000357043	0.01101	NaN			-0.000357043	0.01101	959.431			0.01101	NaN	-0.000357043
-0.000501029	0.0109	NaN			-0.000501029	0.0109	972.253			0.0109	NaN	-0.000501029
-0.00137	0.01039	NaN			-0.00137	0.01039	998.028			0.01039	NaN	-0.00137
-0.000373865	0.0112	NaN			-0.000373865	0.0112	960.514			0.0112	NaN	-0.000373865
-0.000362524	0.01139	NaN			-0.000362524	0.01139	958.491			0.01139	NaN	-0.000362524
-0.00103	0.01058	NaN			-0.00103	0.01058	993.912			0.01058	NaN	-0.00103
-0.000770786	0.01087	NaN			-0.000770786	0.01087	986.756			0.01087	NaN	-0.000770786
-0.000576927	0.0111	NaN			-0.000576927	0.0111	976.894			0.0111	NaN	-0.000576927
-0.000359714	0.01159	NaN			-0.000359714	0.01159	957.528			0.01159	NaN	-0.000359714
-0.00138	0.01078	NaN			-0.00138	0.01078	997.837			0.01078	NaN	-0.00138
-0.0003616	0.01179	NaN			-0.0003616	0.01179	956.892			0.01179	NaN	-0.0003616
-0.000348445	0.01199	NaN			-0.000348445	0.01199	954.692			0.01199	NaN	-0.000348445
-0.000582048	0.0113	NaN			-0.000582048	0.0113	976.49			0.0113	NaN	-0.000582048
-0.000520842	0.0115	NaN			-0.000520842	0.0115	971.65			0.0115	NaN	-0.000520842
-0.00108	0.011	NaN			-0.00108	0.011	994.265			0.011	NaN	-0.00108
-0.000816235	0.01119	NaN			-0.000816235	0.01119	987.663			0.01119	NaN	-0.000816235
-0.000553631	0.01168	NaN			-0.000553631	0.01168	973.345			0.01168	NaN	-0.000553631
-0.00139	0.01119	NaN			-0.00139	0.01119	997.68			0.01119	NaN	-0.00139
-0.00035332	0.01221	NaN			-0.00035332	0.01221	954.863			0.01221	NaN	-0.00035332
-0.000553863	0.0119	NaN			-0.000553863	0.0119	973.092			0.0119	NaN	-0.000553863
-0.000498839	0.0121	NaN			-0.000498839	0.0121	968.588			0.0121	NaN	-0.000498839
-0.000758154	0.01152	NaN			-0.000758154	0.01152	985.122			0.01152	NaN	-0.000758154
-0.00107	0.01138	NaN			-0.00107	0.01138	993.828			0.01138	NaN	-0.00107
-0.000731887	0.0118	NaN			-0.000731887	0.0118	983.378			0.0118	NaN	-0.000731887
-0.00138	0.01159	NaN			-0.00138	0.01159	997.388			0.01159	NaN	-0.00138
-0.00037368	0.0124	NaN			-0.00037368	0.0124	956.362			0.0124	NaN	-0.00037368
-0.000357858	0.01259	NaN			-0.000357858	0.01259	953.882			0.01259	NaN	-0.000357858
-0.000575091	0.01229	NaN			-0.000575091	0.01229	973.562			0.01229	NaN	-0.000575091
-0.000770189	0.01208	NaN			-0.000770189	0.01208	984.337			0.01208	NaN	-0.000770189
-0.00102	0.01179	NaN			-0.00102	0.01179	992.4			0.01179	NaN	-0.00102
-0.000344852	0.01279	NaN			-0.000344852	0.01279	951.731			0.01279	NaN	-0.000344852
-0.00137	0.01199	NaN			-0.00137	0.01199	997.112			0.01199	NaN	-0.00137
-0.000571977	0.01251	NaN			-0.000571977	0.01251	972.602			0.01251	NaN	-0.000571977
-0.000501321	0.0127	NaN			-0.000501321	0.0127	966.738			0.0127	NaN	-0.000501321
-0.000806073	0.0124	NaN			-0.000806073	0.0124	985.053			0.0124	NaN	-0.000806073
-0.00108	0.0122	NaN			-0.00108	0.0122	992.889			0.0122	NaN	-0.00108
-0.000350177	0.013	NaN			-0.000350177	0.013	951.373			0.013	NaN	-0.000350177
-0.000532236	0.01289	NaN			-0.000532236	0.01289	968.52			0.01289	NaN	-0.000532236
-0.000345986	0.0132	NaN			-0.000345986	0.0132	950.144			0.0132	NaN	-0.000345986
-0.00138	0.01239	NaN			-0.00138	0.01239	996.902			0.01239	NaN	-0.00138
-0.000740259	0.01273	NaN			-0.000740259	0.01273	981.999			0.01273	NaN	-0.000740259
-0.00107	0.01259	NaN			-0.00107	0.01259	992.344			0.01259	NaN	-0.00107
-0.000529565	0.0131	NaN			-0.000529565	0.0131	968.214			0.0131	NaN	-0.000529565
-0.00069605	0.013	NaN			-0.00069605	0.013	979.27			0.013	NaN	-0.00069605
-0.000344982	0.0134	NaN			-0.000344982	0.0134	949.587			0.0134	NaN	-0.000344982
-0.000503043	0.01329	NaN			-0.000503043	0.01329	965.403			0.01329	NaN	-0.000503043
-0.00136	0.01279	NaN			-0.00136	0.01279	996.545			0.01279	NaN	-0.00136
-0.001	0.013	NaN			-0.001	0.013	990.222			0.013	NaN	-0.001
-0.000360166	0.0136	NaN			-0.000360166	0.0136	950.579			0.0136	NaN	-0.000360166
-0.000736627	0.01327	NaN			-0.000736627	0.01327	980.519			0.01327	NaN	-0.000736627
-0.000558056	0.0135	NaN			-0.000558056	0.0135	969.4			0.0135	NaN	-0.000558056
-0.00035358	0.01379	NaN			-0.00035358	0.01379	949.01			0.01379	NaN	-0.00035358
-0.00135	0.01318	NaN			-0.00135	0.01318	996.181			0.01318	NaN	-0.00135
-0.00104	0.01339	NaN			-0.00104	0.01339	990.667			0.01339	NaN	-0.00104
-0.000375895	0.014	NaN			-0.000375895	0.014	951.38			0.014	NaN	-0.000375895
-0.0005513	0.0137	NaN			-0.0005513	0.0137	968.245			0.0137	NaN	-0.0005513
-0.000776104	0.01357	NaN			-0.000776104	0.01357	981.706			0.01357	NaN	-0.000776104
-0.000512844	0.01388	NaN			-0.000512844	0.01388	964.668			0.01388	NaN	-0.000512844
-0.00136	0.01358	NaN			-0.00136	0.01358	995.91			0.01358	NaN	-0.00136
-0.000400591	0.01418	NaN			-0.000400591	0.01418	954.062			0.01418	NaN	-0.000400591
-0.000376803	0.01439	NaN			-0.000376803	0.01439	950.692			0.01439	NaN	-0.000376803
-0.00103	0.01376	NaN			-0.00103	0.01376	989.796			0.01376	NaN	-0.00103
-0.000594132	0.01406	NaN			-0.000594132	0.01406	970.809			0.01406	NaN	-0.000594132
-0.000732124	0.01385	NaN			-0.000732124	0.01385	979.012			0.01385	NaN	-0.000732124
-0.000349552	0.0146	NaN			-0.000349552	0.0146	946.503			0.0146	NaN	-0.000349552
-0.000502252	0.01453	NaN			-0.000502252	0.01453	961.699			0.01453	NaN	-0.000502252
-0.00132	0.01397	NaN			-0.00132	0.01397	995.245			0.01397	NaN	-0.00132
-0.000646199	0.01433	NaN			-0.000646199	0.01433	973.468			0.01433	NaN	-0.000646199
-0.000925966	0.01412	NaN			-0.000925966	0.01412	986.431			0.01412	NaN	-0.000925966
-0.000357597	0.0148	NaN			-0.000357597	0.0148	947.087			0.0148	NaN	-0.000357597
-0.000528044	0.01471	NaN			-0.000528044	0.01471	963.906			0.01471	NaN	-0.000528044
-0.00067072	0.01458	NaN			-0.00067072	0.01458	973.933			0.01458	NaN	-0.00067072
-0.000350051	0.01499	NaN			-0.000350051	0.01499	945.394			0.01499	NaN	-0.000350051
-0.00131	0.01434	NaN			-0.00131	0.01434	994.872			0.01434	NaN	-0.00131
-0.000965505	0.01451	NaN			-0.000965505	0.01451	986.992			0.01451	NaN	-0.000965505
-0.000562637	0.0149	NaN			-0.000562637	0.0149	965.813			0.0149	NaN	-0.000562637
-0.000773911	0.01479	NaN			-0.000773911	0.01479	979.193			0.01479	NaN	-0.000773911
-0.000352028	0.0152	NaN			-0.000352028	0.0152	945.092			0.0152	NaN	-0.000352028
-0.00049351	0.0151	NaN			-0.00049351	0.0151	959.765			0.0151	NaN	-0.00049351
-0.000356349	0.0154	NaN			-0.000356349	0.0154	944.834			0.0154	NaN	-0.000356349
-0.000344143	0.01559	NaN			-0.000344143	0.01559	942.542			0.01559	NaN	-0.000344143
-0.00135	0.01469	NaN			-0.00135	0.01469	995.014			0.01469	NaN	-0.00135
-0.00106	0.01489	NaN			-0.00106	0.01489	988.88			0.01489	NaN	-0.00106
-0.000755699	0.0151	NaN			-0.000755699	0.0151	977.55			0.0151	NaN	-0.000755699
-0.000550844	0.0153	NaN			-0.000550844	0.0153	964.1			0.0153	NaN	-0.000550844
-0.00054014	0.01551	NaN			-0.00054014	0.01551	962.598			0.01551	NaN	-0.00054014
-0.00034332	0.0158	NaN			-0.00034332	0.0158	941.851			0.0158	NaN	-0.00034332
-0.000485865	0.0157	NaN			-0.000485865	0.0157	957.257			0.0157	NaN	-0.000485865
-0.00137	0.01511	NaN			-0.00137	0.01511	994.913			0.01511	NaN	-0.00137
-0.000348496	0.01599	NaN			-0.000348496	0.01599	941.973			0.01599	NaN	-0.000348496
-0.00034225	0.0162	NaN			-0.00034225	0.0162	940.451			0.0162	NaN	-0.00034225
-0.00107	0.01531	NaN			-0.00107	0.01531	988.56			0.01531	NaN	-0.00107
-0.000776099	0.01543	NaN			-0.000776099	0.01543	977.687			0.01543	NaN	-0.000776099
-0.000681975	0.0157	NaN			-0.000681975	0.0157	972.228			0.0157	NaN	-0.000681975
-0.000536707	0.01589	NaN			-0.000536707	0.01589	961.682			0.01589	NaN	-0.000536707
-0.00137	0.01552	NaN			-0.00137	0.01552	994.558			0.01552	NaN	-0.00137
-0.000345832	0.0164	NaN			-0.000345832	0.0164	940.536			0.0164	NaN	-0.000345832
-0.000545826	0.0161	NaN			-0.000545826	0.0161	961.705			0.0161	NaN	-0.000545826
-0.000487219	0.0163	NaN			-0.000487219	0.0163	956.072			0.0163	NaN	-0.000487219
-0.00101	0.01571	NaN			-0.00101	0.01571	986.412			0.01571	NaN	-0.00101
-0.000762492	0.01598	NaN			-0.000762492	0.01598	975.972			0.01598	NaN	-0.000762492
-0.000354874	0.0166	NaN			-0.000354874	0.0166	940.909			0.0166	NaN	-0.000354874
-0.000346338	0.0168	NaN			-0.000346338	0.0168	939.034			0.0168	NaN	-0.000346338
-0.00136	0.01591	NaN			-0.00136	0.01591	994.151			0.01591	NaN	-0.00136
-0.000547214	0.01649	NaN			-0.000547214	0.01649	960.755			0.01649	NaN	-0.000547214
-0.000746825	0.0163	NaN			-0.000746825	0.0163	974.448			0.0163	NaN	-0.000746825
-0.00105	0.0161	NaN			-0.00105	0.0161	987.103			0.0161	NaN	-0.00105
-0.000540103	0.01671	NaN			-0.000540103	0.01671	959.448			0.01671	NaN	-0.000540103
-0.000343869	0.017	NaN			-0.000343869	0.017	938.132			0.017	NaN	-0.000343869
-0.000484729	0.0169	NaN			-0.000484729	0.0169	953.827			0.0169	NaN	-0.000484729
-0.00137	0.01632	NaN			-0.00137	0.01632	993.925			0.01632	NaN	-0.00137
-0.000768653	0.01663	NaN			-0.000768653	0.01663	974.763			0.01663	NaN	-0.000768653
-0.00106	0.01652	NaN			-0.00106	0.01652	986.703			0.01652	NaN	-0.00106
-0.000352154	0.01719	NaN			-0.000352154	0.01719	938.725			0.01719	NaN	-0.000352154
-0.000681822	0.0169	NaN			-0.000681822	0.0169	969.433			0.0169	NaN	-0.000681822
-0.000533254	0.01708	NaN			-0.000533254	0.01708	958.141			0.01708	NaN	-0.000533254
-0.000346862	0.0174	NaN			-0.000346862	0.0174	937.331			0.0174	NaN	-0.000346862
-0.00136	0.01671	NaN			-0.00136	0.01671	993.446			0.01671	NaN	-0.00136
-0.001	0.0169	NaN			-0.001	0.0169	984.4			0.0169	NaN	-0.001
-0.000550283	0.0173	NaN			-0.000550283	0.0173	958.825			0.0173	NaN	-0.000550283
-0.000762147	0.01718	NaN			-0.000762147	0.01718	973.568			0.01718	NaN	-0.000762147
-0.000347044	0.0176	NaN			-0.000347044	0.0176	936.99			0.0176	NaN	-0.000347044
-0.000486804	0.0175	NaN			-0.000486804	0.0175	952.649			0.0175	NaN	-0.000486804
-0.00135	0.0171	NaN			-0.00135	0.0171	993.055			0.0171	NaN	-0.00135
-0.000353735	0.0178	NaN			-0.000353735	0.0178	937.122			0.0178	NaN	-0.000353735
-0.00106	0.01729	NaN			-0.00106	0.01729	985.609			0.01729	NaN	-0.00106
-0.000750661	0.0175	NaN			-0.000750661	0.0175	972.315			0.0175	NaN	-0.000750661
-0.000548077	0.0177	NaN			-0.000548077	0.0177	957.616			0.0177	NaN	-0.000548077
-0.00137	0.0175	NaN			-0.00137	0.0175	992.93			0.0175	NaN	-0.00137
-0.000540753	0.01791	NaN			-0.000540753	0.01791	956.303			0.01791	NaN	-0.000540753
-0.000338863	0.018	NaN			-0.000338863	0.018	934.413			0.018	NaN	-0.000338863
-0.000485397	0.0181	NaN			-0.000485397	0.0181	950.567			0.0181	NaN	-0.000485397
-0.00108	0.0177	NaN			-0.00108	0.0177	985.514			0.0177	NaN	-0.00108
-0.000766711	0.01783	NaN			-0.000766711	0.01783	972.383			0.01783	NaN	-0.000766711
-0.00136	0.01791	NaN			-0.00136	0.01791	992.424			0.01791	NaN	-0.00136
-0.000680763	0.0181	NaN			-0.000680763	0.0181	966.788			0.0181	NaN	-0.000680763
-0.000537191	0.01827	NaN			-0.000537191	0.01827	955.467			0.01827	NaN	-0.000537191
-0.000344431	0.0182	NaN			-0.000344431	0.0182	934.453			0.0182	NaN	-0.000344431
-0.001	0.0181	NaN			-0.001	0.0181	982.332			0.0181	NaN	-0.001
-0.00134	0.01831	NaN			-0.00134	0.01831	991.688			0.01831	NaN	-0.00134
-0.000758837	0.01836	NaN			-0.000758837	0.01836	970.868			0.01836	NaN	-0.000758837
-0.00054796	0.01849	NaN			-0.00054796	0.01849	955.815			0.01849	NaN	-0.00054796
-0.00036154	0.01839	NaN			-0.00036154	0.01839	936.045			0.01839	NaN	-0.00036154
-0.00132	0.0187	NaN			-0.00132	0.0187	991.027			0.0187	NaN	-0.00132
-0.00103	0.01849	NaN			-0.00103	0.01849	982.669			0.01849	NaN	-0.00103
-0.000734531	0.01865	NaN			-0.000734531	0.01865	968.71			0.01865	NaN	-0.000734531
-0.000522863	0.01868	NaN			-0.000522863	0.01868	952.952			0.01868	NaN	-0.000522863
-0.000356891	0.01858	NaN			-0.000356891	0.01858	934.679			0.01858	NaN	-0.000356891
-0.0013	0.01907	NaN			-0.0013	0.01907	990.269			0.01907	NaN	-0.0013
-0.000961695	0.01887	NaN			-0.000961695	0.01887	979.665			0.01887	NaN	-0.000961695
-0.000606095	0.01889	NaN			-0.000606095	0.01889	960.262			0.01889	NaN	-0.000606095
-0.00036884	0.01879	NaN			-0.00036884	0.01879	935.979			0.01879	NaN	-0.00036884
-0.00124	0.01944	NaN			-0.00124	0.01944	988.247			0.01944	NaN	-0.00124
-0.001	0.01922	NaN			-0.001	0.01922	980.476			0.01922	NaN	-0.001
-0.000746503	0.01912	NaN			-0.000746503	0.01912	968.166			0.01912	NaN	-0.000746503
-0.000536008	0.0191	NaN			-0.000536008	0.0191	953.073			0.0191	NaN	-0.000536008
-0.000372226	0.01899	NaN			-0.000372226	0.01899	935.563			0.01899	NaN	-0.000372226
-0.000937395	0.01951	NaN			-0.000937395	0.01951	977.47			0.01951	NaN	-0.000937395
-0.00077703	0.01933	NaN			-0.00077703	0.01933	969.16			0.01933	NaN	-0.00077703
-0.00057992	0.01929	NaN			-0.00057992	0.01929	956.144			0.01929	NaN	-0.00057992
-0.000381238	0.01921	NaN			-0.000381238	0.01921	936.279			0.01921	NaN	-0.000381238
-0.000640741	0.01954	NaN			-0.000640741	0.01954	960.439			0.01954	NaN	-0.000640741
-0.000392442	0.01941	NaN			-0.000392442	0.01941	937.369			0.01941	NaN	-0.000392442
-0.00038145	0.01964	NaN			-0.00038145	0.01964	934.895			0.01964	NaN	-0.00038145
0	0.000199034	3352.26			0	0.000199034	NaN			0.000199034	662.574	0
0	0	3300			0	0	NaN			0	664.112	0
0.000130087	0.0001346	3299.36			0.000130087	0.0001346	NaN			0.0001346	664.562	0.000130087
0.000199212	0	3300			0.000199212	0	NaN			0	664.112	0.000199212
0	0.000399054	3398.95			0	0.000399054	NaN			0.000399054	660.487	0
0.000148916	0.0003	3292.52			0.000148916	0.0003	NaN			0.0003	667.144	0.000148916
0.000399409	0	3300			0.000399409	0	NaN			0	664.112	0.000399409
0.00030231	0.000173964	3300.68			0.00030231	0.000173964	NaN			0.000173964	663.808	0.00030231
0	0.000599074	3442.03			0	0.000599074	NaN			0.000599074	658.347	0
0.000156743	0.000496944	3286.81			0.000156743	0.000496944	NaN			0.000496944	667.974	0.000156743
0	0.000799093	3481.89			0	0.000799093	NaN			0.000799093	656.372	0
0.0001629	0.000694815	3281.72			0.0001629	0.000694815	NaN			0.000694815	668.238	0.0001629
0.000599606	0	3300			0.000599606	0	NaN			0	664.112	0.000599606
0.000509685	0.000153646	3299.9			0.000509685	0.000153646	NaN			0.000153646	664.214	0.000509685
0	0.000999113	3520.32			0	0.000999113	NaN			0.000999113	654.538	0
0.000164461	0.000897017	3277.2			0.000164461	0.000897017	NaN			0.000897017	668.196	0.000164461
0.000799803	0	3300			0.000799803	0	NaN			0	664.112	0.000799803
0.00070206	0.000148364	3300.01			0.00070206	0.000148364	NaN			0.000148364	665.16	0.00070206
0	0.0012	3557.91			0	0.0012	NaN			0.0012	652.793	0
0.00016505	0.0011	3272.97			0.00016505	0.0011	NaN			0.0011	668.253	0.00016505
0	0.0014	3595.09			0	0.0014	NaN			0.0014	651.032	0
0.000165095	0.0013	3268.94			0.000165095	0.0013	NaN			0.0013	668.195	0.000165095
0.001	0	3300			0.001	0	NaN			0	222.471	0.001
0.000865156	0.000130604	3300.14			0.000865156	0.000130604	NaN			0.000130604	686.202	0.000865156
0.001	0.0002	3299.87			0.001	0.0002	NaN			0.0002	0	0.001
0	0.0016	3632.21			0	0.0016	NaN			0.0016	649.301	0
0.000164905	0.0015	3265.03			0.000164905	0.0015	NaN			0.0015	668.11	0.000164905
0	0.0018	3669.4			0	0.0018	NaN			0.0018	647.69	0
0.000164722	0.0017	3261.15			0.000164722	0.0017	NaN			0.0017	667.998	0.000164722
0	0.002	3706.62			0	0.002	NaN			0.002	646.136	0
0.000164674	0.0019	3257.21			0.000164674	0.0019	NaN			0.0019	667.839	0.000164674
0	0.0022	3743.67			0	0.0022	NaN			0.0022	644.691	0
0.00016475	0.0021	3253.2			0.00016475	0.0021	NaN			0.0021	667.641	0.00016475
0.001	0.0004	3300.05			0.001	0.0004	NaN			0.0004	0	0.001
0.000823917	0.000304655	3299.79			0.000823917	0.000304655	NaN			0.000304655	675.007	0.000823917
0.001	0.0006	3300.23			0.001	0.0006	NaN			0.0006	0	0.001
0.000836136	0.000509388	3299.9			0.000836136	0.000509388	NaN			0.000509388	674.315	0.000836136
0	0.0024	3780.43			0	0.0024	NaN			0.0024	643.335	0
0.00016488	0.0023	3249.16			0.00016488	0.0023	NaN			0.0023	667.409	0.00016488
0	0.0026	3816.81			0	0.0026	NaN			0.0026	642.016	0
0.000165002	0.0025	3245.18			0.000165002	0.0025	NaN			0.0025	667.154	0.000165002
0.001	0.0008	3300.48			0.001	0.0008	NaN			0.0008	0	0.001
0.00083383	0.000702106	3299.79			0.00083383	0.000702106	NaN			0.000702106	667.938	0.00083383
0	0.0028	3852.76			0	0.0028	NaN			0.0028	640.768	0
0.00016508	0.0027	3241.29			0.00016508	0.0027	NaN			0.0027	666.877	0.00016508
0	0.003	3888.32			0	0.003	NaN			0.003	639.583	0
0.000165095	0.0029	3237.52			0.000165095	0.0029	NaN			0.0029	666.576	0.000165095
0	0.0032	3923.52			0	0.0032	NaN			0.0032	638.369	0
0.000165054	0.0031	3233.86			0.000165054	0.0031	NaN			0.0031	666.251	0.000165054
0.001	0.001	3300.71			0.001	0.001	NaN			0.001	0	0.001
0.000832602	0.000899413	3299.72			0.000832602	0.000899413	NaN			0.000899413	662.609	0.000832602
0.001	0.0012	3300.95			0.001	0.0012	NaN			0.0012	0	0.001
0.000832193	0.0011	3299.69			0.000832193	0.0011	NaN			0.0011	657.371	0.000832193
0	0.0034	3958.51			0	0.0034	NaN			0.0034	637.182	0
0.000164962	0.0033	3230.32			0.000164962	0.0033	NaN			0.0033	665.903	0.000164962
0	0.0036	3993.5			0	0.0036	NaN			0.0036	636.084	0
0.000164826	0.0035	3226.91			0.000164826	0.0035	NaN			0.0035	665.532	0.000164826
0.001	0.0014	3301.17			0.001	0.0014	NaN			0.0014	0	0.001
0.00083185	0.0013	3299.66			0.00083185	0.0013	NaN			0.0013	652.215	0.00083185
0.001	0.0016	3301.37			0.001	0.0016	NaN			0.0016	0	0.001
0.000831599	0.0015	3299.65			0.000831599	0.0015	NaN			0.0015	647.087	0.000831599
0.001	0.0018	3301.56			0.001	0.0018	NaN			0.0018	0	0.001
0.00083147	0.0017	3299.64			0.00083147	0.0017	NaN			0.0017	641.879	0.00083147
0	0.0038	4028.81			0	0.0038	NaN			0.0038	635.01	0
0.000164675	0.0037	3223.58			0.000164675	0.0037	NaN			0.0037	665.158	0.000164675
0.001	0.002	3301.74			0.001	0.002	NaN			0.002	0	0.001
0.000831471	0.0019	3299.64			0.000831471	0.0019	NaN			0.0019	636.529	0.000831471
0	0.004	4064.63			0	0.004	NaN			0.004	633.955	0
0.000164566	0.0039	3220.23			0.000164566	0.0039	NaN			0.0039	664.784	0.000164566
0	0.0042	4100.86			0	0.0042	NaN			0.0042	633.003	0
0.000164566	0.0041	3216.73			0.000164566	0.0041	NaN			0.0041	664.415	0.000164566
0	0.0044	4137.05			0	0.0044	NaN			0.0044	631.982	0
0.000164699	0.0043	3213.02			0.000164699	0.0043	NaN			0.0043	664.063	0.000164699
0.001	0.0022	3301.91			0.001	0.0022	NaN			0.0022	0	0.001
0.000831561	0.0021	3299.65			0.000831561	0.0021	NaN			0.0021	631.053	0.000831561
0.001	0.0024	3302.08			0.001	0.0024	NaN			0.0024	0	0.001
0.000831682	0.0023	3299.66			0.000831682	0.0023	NaN			0.0023	625.444	0.000831682
0.001	0.0026	3302.26			0.001	0.0026	NaN			0.0026	0	0.001
0.00083179	0.0025	3299.68			0.00083179	0.0025	NaN			0.0025	619.664	0.00083179
0	0.0046	4172.74			0	0.0046	NaN			0.0046	630.968	0
0.000164911	0.0045	3209.18			0.000164911	0.0045	NaN			0.0045	663.724	0.000164911
0	0.0048	4207.78			0	0.0048	NaN			0.0048	630.046	0
0.000165095	0.0047	3205.46			0.000165095	0.0047	NaN			0.0047	663.365	0.000165095
0	0.005	4242.36			0	0.005	NaN			0.005	629.122	0
0.000165183	0.0049	3202.03			0.000165183	0.0049	NaN			0.0049	662.97	0.000165183
0.001	0.0028	3302.44			0.001	0.0028	NaN			0.0028	0	0.001
0.000831862	0.0027	3299.7			0.000831862	0.0027	NaN			0.0027	613.597	0.000831862
0.001	0.003	3302.61			0.001	0.003	NaN			0.003	0	0.001
0.000831876	0.0029	3299.73			0.000831876	0.0029	NaN			0.0029	607.304	0.000831876
0	0.0052	4276.72			0	0.0052	NaN			0.0052	628.227	0
0.000165195	0.0051	3198.86			0.000165195	0.0051	NaN			0.0051	662.543	0.000165195
0	0.0054	4310.98			0	0.0054	NaN			0.0054	627.391	0
0.000165181	0.0053	3195.79			0.000165181	0.0053	NaN			0.0053	662.091	0.000165181
0.001	0.0032	3302.79			0.001	0.0032	NaN			0.0032	0	0.001
0.00083181	0.0031	3299.76			0.00083181	0.0031	NaN			0.0031	600.933	0.00083181
0.001	0.0034	3302.96			0.001	0.0034	NaN			0.0034	0	0.001
0.000831675	0.0033	3299.79			0.000831675	0.0033	NaN			0.0033	594.603	0.000831675
0.001	0.0036	3303.12			0.001	0.0036	NaN			0.0036	0	0.001
0.000831498	0.0035	3299.83			0.000831498	0.0035	NaN			0.0035	588.362	0.000831498
0.001	0.0038	3303.27			0.001	0.0038	NaN			0.0038	0	0.001
0.000831348	0.0037	3299.86			0.000831348	0.0037	NaN			0.0037	582.143	0.000831348
0.001	0.004	3303.39			0.001	0.004	NaN			0.004	0	0.001
0.000831303	0.0039	3299.9			0.000831303	0.0039	NaN			0.0039	575.884	0.000831303
0	0.0056	4345.18			0	0.0056	NaN			0.0056	626.516	0
0.000165169	0.0055	3192.74			0.000165169	0.0055	NaN			0.0055	661.62	0.000165169
0	0.0058	4379.28			0	0.0058	NaN			0.0058	625.66	0
0.000165166	0.0057	3189.68			0.000165166	0.0057	NaN			0.0057	661.14	0.000165166
0	0.006	4413.23			0	0.006	NaN			0.006	624.895	0
0.000165173	0.0059	3186.63			0.000165173	0.0059	NaN			0.0059	660.662	0.000165173
0	0.0062	4446.97			0	0.0062	NaN			0.0062	624.077	0
0.000165181	0.0061	3183.6			0.000165181	0.0061	NaN			0.0061	660.184	0.000165181
0.001	0.0042	3303.51			0.001	0.0042	NaN			0.0042	0	0.001
0.000831397	0.0041	3299.94			0.000831397	0.0041	NaN			0.0041	569.526	0.000831397
0	0.0064	4480.51			0	0.0064	NaN			0.0064	623.258	0
0.000165177	0.0063	3180.63			0.000165177	0.0063	NaN			0.0063	659.701	0.000165177
0	0.0066	4513.87			0	0.0066	NaN			0.0066	622.531	0
0.00016516	0.0065	3177.73			0.00016516	0.0065	NaN			0.0065	659.209	0.00016516
0.001	0.0044	3303.62			0.001	0.0044	NaN			0.0044	0	0.001
0.000831595	0.0043	3300			0.000831595	0.0043	NaN			0.0043	563.13	0.000831595
0.001	0.0046	3303.72			0.001	0.0046	NaN			0.0046	0	0.001
0.000831794	0.0045	3300.05			0.000831794	0.0045	NaN			0.0045	556.833	0.000831794
0	0.0068	4547.06			0	0.0068	NaN			0.0068	621.773	0
0.000165135	0.0067	3174.88			0.000165135	0.0067	NaN			0.0067	658.709	0.000165135
0.001	0.0048	3303.81			0.001	0.0048	NaN			0.0048	0	0.001
0.000831931	0.0047	3300.1			0.000831931	0.0047	NaN			0.0047	550.721	0.000831931
0.001	0.005	3303.9			0.001	0.005	NaN			0.005	0	0.001
0.000831988	0.0049	3300.15			0.000831988	0.0049	NaN			0.0049	544.82	0.000831988
0.001	0.0052	3304			0.001	0.0052	NaN			0.0052	0	0.001
0.000831995	0.0051	3300.22			0.000831995	0.0051	NaN			0.0051	539.147	0.000831995
0.001	0.0054	3304.12			0.001	0.0054	NaN			0.0054	0	0.001
0.000831991	0.0053	3300.28			0.000831991	0.0053	NaN			0.0053	533.669	0.000831991
0	0.007	4580.09			0	0.007	NaN			0.007	621.037	0
0.000165103	0.0069	3172.08			0.000165103	0.0069	NaN			0.0069	658.201	0.000165103
0	0.0072	4612.99			0	0.0072	NaN			0.0072	620.342	0
0.000165059	0.0071	3169.33			0.000165059	0.0071	NaN			0.0071	657.681	0.000165059
0.001	0.0056	3304.28			0.001	0.0056	NaN			0.0056	0	0.001
0.000831996	0.0055	3300.36			0.000831996	0.0055	NaN			0.0055	528.348	0.000831996
0.001	0.0058	3304.45			0.001	0.0058	NaN			0.0058	0	0.001
0.000832011	0.0057	3300.43			0.000832011	0.0057	NaN			0.0057	523.166	0.000832011
0	0.0074	4645.74			0	0.0074	NaN			0.0074	619.605	0
0.00016501	0.0073	3166.6			0.00016501	0.0073	NaN			0.0073	657.153	0.00016501
0	0.0076	4678.14			0	0.0076	NaN			0.0076	618.823	0
0.000164962	0.0075	3163.87			0.000164962	0.0075	NaN			0.0075	656.62	0.000164962
0	0.0078	4709.94			0	0.0078	NaN			0.0078	618.159	0
0.000164906	0.0077	3161.15			0.000164906	0.0077	NaN			0.0077	656.084	0.000164906
0	0.008	4741.06			0	0.008	NaN			0.008	617.5	0
0.000164818	0.0079	3158.56			0.000164818	0.0079	NaN			0.0079	655.541	0.000164818
0.001	0.006	3304.62			0.001	0.006	NaN			0.006	0	0.001
0.000832017	0.0059	3300.51			0.000832017	0.0059	NaN			0.0059	518.143	0.000832017
0.001	0.0062	3304.78			0.001	0.0062	NaN			0.0062	0	0.001
0.000832016	0.0061	3300.59			0.000832016	0.0061	NaN			0.0061	513.271	0.000832016
0.001	0.0064	3304.93			0.001	0.0064	NaN			0.0064	0	0.001
0.000832009	0.0063	3300.66			0.000832009	0.0063	NaN			0.0063	508.538	0.000832009
0	0.0082	4771.67			0	0.0082	NaN			0.0082	616.791	0
0.000164675	0.0081	3156.18			0.000164675	0.0081	NaN			0.0081	654.988	0.000164675
0	0.0084	4802.24			0	0.0084	NaN			0.0084	616.118	0
0.000164479	0.0083	3153.98			0.000164479	0.0083	NaN			0.0083	654.427	0.000164479
0	0.0086	4833.27			0	0.0086	NaN			0.0086	615.381	0
0.000164262	0.0085	3151.86			0.000164262	0.0085	NaN			0.0085	653.86	0.000164262
0.001	0.0066	3305.08			0.001	0.0066	NaN			0.0066	0	0.001
0.000831988	0.0065	3300.74			0.000831988	0.0065	NaN			0.0065	503.95	0.000831988
0	0.0088	4865.09			0	0.0088	NaN			0.0088	614.621	0
0.000164066	0.0087	3149.66			0.000164066	0.0087	NaN			0.0087	653.3	0.000164066
0	0.009	4897.7			0	0.009	NaN			0.009	613.964	0
0.000163926	0.0089	3147.29			0.000163926	0.0089	NaN			0.0089	652.751	0.000163926
0.001	0.0068	3305.23			0.001	0.0068	NaN			0.0068	0	0.001
0.00083195	0.0067	3300.82			0.00083195	0.0067	NaN			0.0067	499.506	0.00083195
0.001	0.007	3305.37			0.001	0.007	NaN			0.007	0	0.001
0.000831901	0.0069	3300.89			0.000831901	0.0069	NaN			0.0069	495.194	0.000831901
0	0.0092	4930.76			0	0.0092	NaN			0.0092	613.308	0
0.00016386	0.0091	3144.66			0.00016386	0.0091	NaN			0.0091	652.213	0.00016386
0.001	0.0072	3305.52			0.001	0.0072	NaN			0.0072	0	0.001
0.00083185	0.0071	3300.96			0.00083185	0.0071	NaN			0.0071	490.992	0.00083185
0.001	0.0074	3305.65			0.001	0.0074	NaN			0.0074	0	0.001
0.000831805	0.0073	3301.03			0.000831805	0.0073	NaN			0.0073	486.881	0.000831805
0.001	0.0076	3305.8			0.001	0.0076	NaN			0.0076	0	0.001
0.000831761	0.0075	3301.11			0.000831761	0.0075	NaN			0.0075	482.865	0.000831761
0	0.0094	4963.99			0	0.0094	NaN			0.0094	612.665	0
0.000163845	0.0093	3141.89			0.000163845	0.0093	NaN			0.0093	651.685	0.000163845
0	0.0096	4997.34			0	0.0096	NaN			0.0096	612.03	0
0.000163845	0.0095	3139.15			0.000163845	0.0095	NaN			0.0095	651.159	0.000163845
0.001	0.0078	3305.94			0.001	0.0078	NaN			0.0078	0	0.001
0.000831691	0.0077	3301.18			0.000831691	0.0077	NaN			0.0077	478.992	0.000831691
0.001	0.008	3306.08			0.001	0.008	NaN			0.008	0	0.001
0.000831571	0.0079	3301.25			0.000831571	0.0079	NaN			0.0079	475.305	0.000831571
0.001	0.0082	3306.23			0.001	0.0082	NaN			0.0082	0	0.001
0.000831386	0.0081	3301.31			0.000831386	0.0081	NaN			0.0081	471.827	0.000831386
0.001	0.0084	3306.38			0.001	0.0084	NaN			0.0084	0	0.001
0.000831163	0.0083	3301.38			0.000831163	0.0083	NaN			0.0083	468.499	0.000831163
0	0.0098	5030.89			0	0.0098	NaN			0.0098	611.383	0
0.00016385	0.0097	3136.5			0.00016385	0.0097	NaN			0.0097	650.633	0.00016385
0	0.01	5064.75			0	0.01	NaN			0.01	610.695	0
0.000163862	0.0099	3133.93			0.000163862	0.0099	NaN			0.0099	650.109	0.000163862
0	0.0102	5099.05			0	0.0102	NaN			0.0102	610.073	0
0.000163887	0.0101	3131.45			0.000163887	0.0101	NaN			0.0101	649.588	0.000163887
0	0.0104	5133.81			0	0.0104	NaN			0.0104	609.418	0
0.000163934	0.0103	3128.98			0.000163934	0.0103	NaN			0.0103	649.069	0.000163934
0.001	0.0086	3306.52			0.001	0.0086	NaN			0.0086	0	0.001
0.000830945	0.0085	3301.44			0.000830945	0.0085	NaN			0.0085	465.233	0.000830945
0.001	0.0088	3306.66			0.001	0.0088	NaN			0.0088	0	0.001
0.00083077	0.0087	3301.51			0.00083077	0.0087	NaN			0.0087	461.956	0.00083077
0.001	0.009	3306.8			0.001	0.009	NaN			0.009	0	0.001
0.000830651	0.0089	3301.57			0.000830651	0.0089	NaN			0.0089	458.633	0.000830651
0	0.0106	5168.81			0	0.0106	NaN			0.0106	608.852	0
0.000164012	0.0105	3126.43			0.000164012	0.0105	NaN			0.0105	648.557	0.000164012
0	0.0108	5203.58			0	0.0108	NaN			0.0108	608.298	0
0.000164125	0.0107	3123.71			0.000164125	0.0107	NaN			0.0107	648.053	0.000164125
0	0.011	5237.52			0	0.011	NaN			0.011	607.687	0
0.000164254	0.0109	3120.83			0.000164254	0.0109	NaN			0.0109	647.554	0.000164254
0.001	0.0092	3306.93			0.001	0.0092	NaN			0.0092	0	0.001
0.000830587	0.0091	3301.64			0.000830587	0.0091	NaN			0.0091	455.276	0.000830587
0.001	0.0094	3307.06			0.001	0.0094	NaN			0.0094	0	0.001
0.00083056	0.0093	3301.72			0.00083056	0.0093	NaN			0.0093	451.922	0.00083056
0	0.0112	5270.26			0	0.0112	NaN			0.0112	607.135	0
0.000164365	0.0111	3117.95			0.000164365	0.0111	NaN			0.0111	647.054	0.000164365
0	0.0114	5301.97			0	0.0114	NaN			0.0114	606.542	0
0.000164415	0.0113	3115.36			0.000164415	0.0113	NaN			0.0113	646.539	0.000164415
0.001	0.0096	3307.19			0.001	0.0096	NaN			0.0096	0	0.001
0.000830555	0.0095	3301.81			0.000830555	0.0095	NaN			0.0095	448.607	0.000830555
0	0.0116	5333.34			0	0.0116	NaN			0.0116	605.918	0
0.000164385	0.0115	3113.26			0.000164385	0.0115	NaN			0.0115	646.003	0.000164385
0.001	0.0098	3307.32			0.001	0.0098	NaN			0.0098	0	0.001
0.000830559	0.0097	3301.89			0.000830559	0.0097	NaN			0.0097	445.351	0.000830559
0.001	0.01	3307.44			0.001	0.01	NaN			0.01	0	0.001
0.000830571	0.0099	3301.96			0.000830571	0.0099	NaN			0.0099	442.155	0.000830571
0	0.0118	5365.06			0	0.0118	NaN			0.0118	605.332	0
0.000164304	0.0117	3111.51			0.000164304	0.0117	NaN			0.0117	645.452	0.000164304
0	0.012	5397.23			0	0.012	NaN			0.012	604.79	0
0.000164236	0.0119	3109.69			0.000164236	0.0119	NaN			0.0119	644.899	0.000164236
0	0.0122	5429.5			0	0.0122	NaN			0.0122	604.161	0
0.000164216	0.0121	3107.57			0.000164216	0.0121	NaN			0.0121	644.36	0.000164216
0	0.0124	5461.72			0	0.0124	NaN			0.0124	603.641	0
0.000164213	0.0123	3105.36			0.000164213	0.0123	NaN			0.0123	643.83	0.000164213
0	0.0126	5493.93			0	0.0126	NaN			0.0126	603.062	0
0.00016421	0.0125	3103.18			0.00016421	0.0125	NaN			0.0125	643.297	0.00016421
0.001	0.0102	3307.58			0.001	0.0102	NaN			0.0102	0	0.001
0.000830604	0.0101	3302.02			0.000830604	0.0101	NaN			0.0101	438.982	0.000830604
0.001	0.0104	3307.73			0.001	0.0104	NaN			0.0104	0	0.001
0.000830684	0.0103	3302.08			0.000830684	0.0103	NaN			0.0103	435.782	0.000830684
0.001	0.0106	3307.89			0.001	0.0106	NaN			0.0106	0	0.001
0.000830813	0.0105	3302.13			0.000830813	0.0105	NaN			0.0105	432.546	0.000830813
0	0.0128	5526.14			0	0.0128	NaN			0.0128	602.418	0
0.000164206	0.0127	3101.03			0.000164206	0.0127	NaN			0.0127	642.767	0.000164206
0.001	0.0108	3308.04			0.001	0.0108	NaN			0.0108	0	0.001
0.000830963	0.0107	3302.19			0.000830963	0.0107	NaN			0.0107	429.336	0.000830963
0.001	0.011	3308.18			0.001	0.011	NaN			0.011	0	0.001
0.000831091	0.0109	3302.24			0.000831091	0.0109	NaN			0.0109	426.243	0.000831091
0.001	0.0112	3308.31			0.001	0.0112	NaN			0.0112	0	0.001
0.000831156	0.0111	3302.29			0.000831156	0.0111	NaN			0.0111	423.348	0.000831156
0	0.013	5558.35			0	0.013	NaN			0.013	601.876	0
0.000164204	0.0129	3098.9			0.000164204	0.0129	NaN			0.0129	642.239	0.000164204
0	0.0132	5590.55			0	0.0132	NaN			0.0132	601.343	0
0.000164206	0.0131	3096.78			0.000164206	0.0131	NaN			0.0131	641.707	0.000164206
0.001	0.0114	3308.46			0.001	0.0114	NaN			0.0114	0	0.001
0.000831148	0.0113	3302.34			0.000831148	0.0113	NaN			0.0113	420.662	0.000831148
0	0.0134	5622.73			0	0.0134	NaN			0.0134	600.731	0
0.00016421	0.0133	3094.67			0.00016421	0.0133	NaN			0.0133	641.175	0.00016421
0	0.0136	5654.91			0	0.0136	NaN			0.0136	600.232	0
0.000164215	0.0135	3092.58			0.000164215	0.0135	NaN			0.0135	640.644	0.000164215
0.001	0.0116	3308.59			0.001	0.0116	NaN			0.0116	0	0.001
0.000831093	0.0115	3302.39			0.000831093	0.0115	NaN			0.0115	418.124	0.000831093
0.001	0.0118	3308.72			0.001	0.0118	NaN			0.0118	0	0.001
0.000831029	0.0117	3302.44			0.000831029	0.0117	NaN			0.0117	415.642	0.000831029
0.001	0.012	3308.85			0.001	0.012	NaN			0.012	0	0.001
0.000830983	0.0119	3302.49			0.000830983	0.0119	NaN			0.0119	413.155	0.000830983
0	0.0138	5687.18			0	0.0138	NaN			0.0138	599.745	0
0.000164222	0.0137	3090.56			0.000164222	0.0137	NaN			0.0137	640.11	0.000164222
0.001	0.0122	3308.97			0.001	0.0122	NaN			0.0122	0	0.001
0.000830957	0.0121	3302.55			0.000830957	0.0121	NaN			0.0121	410.661	0.000830957
0.001	0.0124	3309.1			0.001	0.0124	NaN			0.0124	0	0.001
0.000830943	0.0123	3302.61			0.000830943	0.0123	NaN			0.0123	408.181	0.000830943
0.001	0.0126	3309.24			0.001	0.0126	NaN			0.0126	0	0.001
0.000830933	0.0125	3302.66			0.000830933	0.0125	NaN			0.0125	405.73	0.000830933
0	0.014	5719.71			0	0.014	NaN			0.014	599.262	0
0.00016423	0.0139	3088.61			0.00016423	0.0139	NaN			0.0139	639.575	0.00016423
0	0.0142	5752.73			0	0.0142	NaN			0.0142	598.767	0
0.000164245	0.0141	3086.77			0.000164245	0.0141	NaN			0.0141	639.043	0.000164245
0	0.0144	5786.47			0	0.0144	NaN			0.0144	598.144	0
0.000164274	0.0143	3085.04			0.000164274	0.0143	NaN			0.0143	638.52	0.000164274
0.001	0.0128	3309.37			0.001	0.0128	NaN			0.0128	0	0.001
0.000830925	0.0127	3302.72			0.000830925	0.0127	NaN			0.0127	403.311	0.000830925
0.001	0.013	3309.51			0.001	0.013	NaN			0.013	0	0.001
0.000830923	0.0129	3302.78			0.000830923	0.0129	NaN			0.0129	400.919	0.000830923
0	0.0146	5821.04			0	0.0146	NaN			0.0146	597.555	0
0.000164327	0.0145	3083.35			0.000164327	0.0145	NaN			0.0145	638.01	0.000164327
0	0.0148	5856.4			0	0.0148	NaN			0.0148	596.986	0
0.000164415	0.0147	3081.59			0.000164415	0.0147	NaN			0.0147	637.507	0.000164415
0.001	0.0132	3309.64			0.001	0.0132	NaN			0.0132	0	0.001
0.000830927	0.0131	3302.84			0.000830927	0.0131	NaN			0.0131	398.554	0.000830927
0.001	0.0134	3309.78			0.001	0.0134	NaN			0.0134	0	0.001
0.000830934	0.0133	3302.9			0.000830934	0.0133	NaN			0.0133	396.223	0.000830934
0.001	0.0136	3309.92			0.001	0.0136	NaN			0.0136	0	0.001
0.000830939	0.0135	3302.96			0.000830939	0.0135	NaN			0.0135	393.937	0.000830939
0	0.015	5892.09			0	0.015	NaN			0.015	596.445	0
0.000164544	0.0149	3079.61			0.000164544	0.0149	NaN			0.0149	637.012	0.000164544
0	0.0152	5927.28			0	0.0152	NaN			0.0152	595.887	0
0.00016471	0.0151	3077.3			0.00016471	0.0151	NaN			0.0151	636.524	0.00016471
0	0.0154	5961.14			0	0.0154	NaN			0.0154	595.376	0
0.000164889	0.0153	3074.68			0.000164889	0.0153	NaN			0.0153	636.041	0.000164889
0.001	0.0138	3310.06			0.001	0.0138	NaN			0.0138	0	0.001
0.000830944	0.0137	3303.02			0.000830944	0.0137	NaN			0.0137	391.69	0.000830944
0.001	0.014	3310.19			0.001	0.014	NaN			0.014	0	0.001
0.000830953	0.0139	3303.08			0.000830953	0.0139	NaN			0.0139	389.471	0.000830953
0.001	0.0142	3310.32			0.001	0.0142	NaN			0.0142	0	0.001
0.000830974	0.0141	3303.14			0.000830974	0.0141	NaN			0.0141	387.265	0.000830974
0	0.0156	5993.34			0	0.0156	NaN			0.0156	594.87	0
0.000165039	0.0155	3072.03			0.000165039	0.0155	NaN			0.0155	635.55	0.000165039
0.001	0.0144	3310.45			0.001	0.0144	NaN			0.0144	0	0.001
0.000831011	0.0143	3303.2			0.000831011	0.0143	NaN			0.0143	385.057	0.000831011
0.001	0.0146	3310.54			0.001	0.0146	NaN			0.0146	0	0.001
0.000831079	0.0145	3303.25			0.000831079	0.0145	NaN			0.0145	382.815	0.000831079
0.001	0.0148	3310.62			0.001	0.0148	NaN			0.0148	0	0.001
0.000831195	0.0147	3303.31			0.000831195	0.0147	NaN			0.0147	380.501	0.000831195
0	0.0158	6024.16			0	0.0158	NaN			0.0158	594.353	0
0.000165122	0.0157	3069.77			0.000165122	0.0157	NaN			0.0157	635.041	0.000165122
0	0.016	6054.32			0	0.016	NaN			0.016	593.835	0
0.000165129	0.0159	3068.05			0.000165129	0.0159	NaN			0.0159	634.512	0.000165129
0.001	0.015	3310.7			0.001	0.015	NaN			0.015	0	0.001
0.000831359	0.0149	3303.37			0.000831359	0.0149	NaN			0.0149	378.117	0.000831359
0	0.0162	6084.56			0	0.0162	NaN			0.0162	593.349	0
0.00016509	0.0161	3066.69			0.00016509	0.0161	NaN			0.0161	633.968	0.00016509
0	0.0164	6115.35			0	0.0164	NaN			0.0164	592.799	0
0.000165043	0.0163	3065.42			0.000165043	0.0163	NaN			0.0163	633.42	0.000165043
0	0.0166	6146.76			0	0.0166	NaN			0.0166	592.314	0
0.000165015	0.0165	3064.03			0.000165015	0.0165	NaN			0.0165	632.878	0.000165015
0.001	0.0152	3310.8			0.001	0.0152	NaN			0.0152	0	0.001
0.000831553	0.0151	3303.44			0.000831553	0.0151	NaN			0.0151	375.712	0.000831553
0.001	0.0154	3310.89			0.001	0.0154	NaN			0.0154	0	0.001
0.000831736	0.0153	3303.51			0.000831736	0.0153	NaN			0.0153	373.372	0.000831736
0	0.0168	6178.59			0	0.0168	NaN			0.0168	591.828	0
0.000165021	0.0167	3062.44			0.000165021	0.0167	NaN			0.0167	632.345	0.000165021
0.001	0.0156	3311			0.001	0.0156	NaN			0.0156	0	0.001
0.000831864	0.0155	3303.58			0.000831864	0.0155	NaN			0.0155	371.187	0.000831864
0.001	0.0158	3311.11			0.001	0.0158	NaN			0.0158	0	0.001
0.00083191	0.0157	3303.64			0.00083191	0.0157	NaN			0.0157	369.2	0.00083191
0.001	0.016	3311.19			0.001	0.016	NaN			0.016	0	0.001
0.000831895	0.0159	3303.69			0.000831895	0.0159	NaN			0.0159	367.367	0.000831895
0	0.017	6210.63			0	0.017	NaN			0.017	591.341	0
0.000165052	0.0169	3060.72			0.000165052	0.0169	NaN			0.0169	631.82	0.000165052
0.001	0.0162	3311.28			0.001	0.0162	NaN			0.0162	0	0.001
0.00083185	0.0161	3303.75			0.00083185	0.0161	NaN			0.0161	365.614	0.00083185
0.001	0.0164	3311.34			0.001	0.0164	NaN			0.0164	0	0.001
0.000831813	0.0163	3303.8			0.000831813	0.0163	NaN			0.0163	363.862	0.000831813
0.001	0.0166	3311.34			0.001	0.0166	NaN			0.0166	0	0.001
0.000831805	0.0165	3303.85			0.000831805	0.0165	NaN			0.0165	362.064	0.000831805
0.001	0.0168	3311.4			0.001	0.0168	NaN			0.0168	0	0.001
0.000831827	0.0167	3303.93			0.000831827	0.0167	NaN			0.0167	360.221	0.000831827
0	0.0172	6242.85			0	0.0172	NaN			0.0172	590.855	0
0.000165093	0.0171	3059			0.000165093	0.0171	NaN			0.0171	631.301	0.000165093
0.001	0.017	3311.48			0.001	0.017	NaN			0.017	0	0.001
0.000831867	0.0169	3304.01			0.000831867	0.0169	NaN			0.0169	358.364	0.000831867
0.001	0.0172	3311.58			0.001	0.0172	NaN			0.0172	0	0.001
0.00083191	0.0171	3304.09			0.00083191	0.0171	NaN			0.0171	356.521	0.00083191
0	0.0174	6275.51			0	0.0174	NaN			0.0174	590.373	0
0.000165136	0.0173	3057.41			0.000165136	0.0173	NaN			0.0173	630.785	0.000165136
0.001	0.0174	3311.68			0.001	0.0174	NaN			0.0174	0	0.001
0.000831952	0.0173	3304.17			0.000831952	0.0173	NaN			0.0173	354.701	0.000831952
0	0.0176	6309.17			0	0.0176	NaN			0.0176	589.832	0
0.000165175	0.0175	3056.11			0.000165175	0.0175	NaN			0.0175	630.27	0.000165175
0.001	0.0176	3311.72			0.001	0.0176	NaN			0.0176	0	0.001
0.000831994	0.0175	3304.24			0.000831994	0.0175	NaN			0.0175	352.906	0.000831994
0	0.0178	6344.64			0	0.0178	NaN			0.0178	589.351	0
0.000165214	0.0177	3055.18			0.000165214	0.0177	NaN			0.0177	629.757	0.000165214
0.001	0.0178	3311.72			0.001	0.0178	NaN			0.0178	0	0.001
0.000832039	0.0177	3304.31			0.000832039	0.0177	NaN			0.0177	351.125	0.000832039
0	0.018	6382.84			0	0.018	NaN			0.018	588.849	0
0.000165262	0.0179	3054.7			0.000165262	0.0179	NaN			0.0179	629.244	0.000165262
0.001	0.018	3311.77			0.001	0.018	NaN			0.018	0	0.001
0.000832095	0.0179	3304.41			0.000832095	0.0179	NaN			0.0179	349.349	0.000832095
0	0.0182	6423.98			0	0.0182	NaN			0.0182	588.392	0
0.000165323	0.0181	3054.77			0.000165323	0.0181	NaN			0.0181	628.736	0.000165323
0.001	0.0182	3311.83			0.001	0.0182	NaN			0.0182	0	0.001
0.000832158	0.0181	3304.5			0.000832158	0.0181	NaN			0.0181	347.58	0.000832158
0	0.0184	6466.06			0	0.0184	NaN			0.0184	587.969	0
0.000165399	0.0183	3055.05			0.000165399	0.0183	NaN			0.0183	628.23	0.000165399
0.001	0.0184	3311.8			0.001	0.0184	NaN			0.0184	0	0.001
0.000832232	0.0183	3304.58			0.000832232	0.0183	NaN			0.0183	345.826	0.000832232
0	0.0186	6506.53			0	0.0186	NaN			0.0186	587.558	0
0.000165479	0.0185	3054.91			0.000165479	0.0185	NaN			0.0185	627.731	0.000165479
0.001	0.0186	3311.55			0.001	0.0186	NaN			0.0186	0	0.001
0.000832309	0.0185	3304.63			0.000832309	0.0185	NaN			0.0185	344.129	0.000832309
0	0.0188	6541.2			0	0.0188	NaN			0.0188	587.072	0
0.000165536	0.0187	3054.1			0.000165536	0.0187	NaN			0.0187	627.24	0.000165536
0.001	0.0188	3311.07			0.001	0.0188	NaN			0.0188	0	0.001
0.000832381	0.0187	3304.65			0.000832381	0.0187	NaN			0.0187	342.509	0.000832381
0	0.019	6566.64			0	0.019	NaN			0.019	586.658	0
0.000165484	0.0189	3052.48			0.000165484	0.0189	NaN			0.0189	626.742	0.000165484
0.001	0.019	3310.61			0.001	0.019	NaN			0.019	0	0.001
0.000832373	0.0189	3304.68			0.000832373	0.0189	NaN			0.0189	341.012	0.000832373
0	0.0192	6578.64			0	0.0192	NaN			0.0192	586.19	0
0.000165259	0.0191	3056.59			0.000165259	0.0191	NaN			0.0191	626.259	0.000165259
0.001	0.0192	3310.34			0.001	0.0192	NaN			0.0192	0	0.001
0.000833937	0.0191	3304.86			0.000833937	0.0191	NaN			0.0191	336.604	0.000833937
0	0.0194	6587.17			0	0.0194	NaN			0.0194	585.646	0
0.000164039	0.0193	3098.13			0.000164039	0.0193	NaN			0.0193	625.36	0.000164039
0.001	0.0194	3310.17			0.001	0.0194	NaN			0.0194	0	0.001
0.000836742	0.0193	3305.17			0.000836742	0.0193	NaN			0.0193	330.074	0.000836742
0	0.0196	6641.09			0	0.0196	NaN			0.0196	584.937	0
0.000162615	0.01949	3205.78			0.000162615	0.01949	NaN			0.01949	623.4	0.000162615
0.001	0.0196	3310.14			0.001	0.0196	NaN			0.0196	0	0.001
0.000841611	0.0195	3305.89			0.000841611	0.0195	NaN			0.0195	320.04	0.000841611
0	0.0198	6618.75			0	0.0198	NaN			0.0198	584.727	0
0.000175177	0.0197	3174.89			0.000175177	0.0197	NaN			0.0197	628.831	0.000175177
0	0.02	6776.17			0	0.02	NaN			0.02	582.421	0
0.000134295	0.01987	3799.51			0.000134295	0.01987	NaN			0.01987	606.76	0.000134295
0.001	0.0198	3310.62			0.001	0.0198	NaN			0.0198	0	0.001
0.000850974	0.0197	3307.48			0.000850974	0.0197	NaN			0.0197	301.651	0.000850974
0.000199212	0.02	3277.25			0.000199212	0.02	NaN			0.02	629.734	0.000199212
0.001	0.02	3311.83			0.001	0.02	NaN			0.02	0	0.001
0.000868497	0.01986	3310.47			0.000868497	0.01986	NaN			0.01986	267	0.000868497
0.000399409	0.02	3285.12			0.000399409	0.02	NaN			0.02	631.736	0.000399409
0.000297015	0.01985	3230.22			0.000297015	0.01985	NaN			0.01985	632.522	0.000297015
0.000799803	0.02	3305.65			0.000799803	0.02	NaN			0.02	383.903	0.000799803
0.000599606	0.02	3305.77			0.000599606	0.02	NaN			0.02	593.506	0.000599606
0.000691706	0.01982	3305.61			0.000691706	0.01982	NaN			0.01982	523.361	0.000691706
0.000488582	0.01984	3306.15			0.000488582	0.01984	NaN			0.01984	628.768	0.000488582
0.000304356	0.000396406	3301.64			0.000304356	0.000396406	NaN			0.000396406	663.466	0.000304356
0.000447236	0.00030049	3300.07			0.000447236	0.00030049	NaN			0.00030049	664.106	0.000447236
0.00032553	0.000592012	3302.4			0.00032553	0.000592012	NaN			0.000592012	663.243	0.00032553
0.000328569	0.000794273	3303.03			0.000328569	0.000794273	NaN			0.000794273	663.197	0.000328569
0.000614191	0.000301282	3300.13			0.000614191	0.000301282	NaN			0.000301282	664.332	0.000614191
0.000505638	0.000477151	3299.69			0.000505638	0.000477151	NaN			0.000477151	664.349	0.000505638
0.000690109	0.000443888	3299.99			0.000690109	0.000443888	NaN			0.000443888	668.028	0.000690109
0.000330327	0.000996677	3303.66			0.000330327	0.000996677	NaN			0.000996677	663.193	0.000330327
0.000494975	0.000692481	3299.63			0.000494975	0.000692481	NaN			0.000692481	664.367	0.000494975
0.000496273	0.00089556	3299.59			0.000496273	0.00089556	NaN			0.00089556	664.392	0.000496273
0.000668961	0.000605678	3300.14			0.000668961	0.000605678	NaN			0.000605678	666.815	0.000668961
0.000330818	0.0012	3304.23			0.000330818	0.0012	NaN			0.0012	663.199	0.000330818
0.000330757	0.0014	3304.75			0.000330757	0.0014	NaN			0.0014	663.219	0.000330757
0.000496792	0.0011	3299.58			0.000496792	0.0011	NaN			0.0011	664.451	0.000496792
0.000664802	0.000797882	3300.15			0.000664802	0.000797882	NaN			0.000797882	666.796	0.000664802
0.000664788	0.000997621	3300.12			0.000664788	0.000997621	NaN			0.000997621	666.771	0.000664788
0.00033048	0.0016	3305.23			0.00033048	0.0016	NaN			0.0016	663.258	0.00033048
0.000497329	0.0013	3299.6			0.000497329	0.0013	NaN			0.0013	664.523	0.000497329
0.000497175	0.0015	3299.63			0.000497175	0.0015	NaN			0.0015	664.556	0.000497175
0.000330294	0.0018	3305.73			0.000330294	0.0018	NaN			0.0018	663.307	0.000330294
0.000330299	0.002	3306.3			0.000330299	0.002	NaN			0.002	663.349	0.000330299
0.000330447	0.0022	3306.89			0.000330447	0.0022	NaN			0.0022	663.38	0.000330447
0.000664358	0.0012	3300.09			0.000664358	0.0012	NaN			0.0012	666.543	0.000664358
0.000496952	0.0017	3299.65			0.000496952	0.0017	NaN			0.0017	664.572	0.000496952
0.000664078	0.0014	3300.04			0.000664078	0.0014	NaN			0.0014	666.212	0.000664078
0.000663819	0.0016	3300			0.000663819	0.0016	NaN			0.0016	665.819	0.000663819
0.000330639	0.0024	3307.44			0.000330639	0.0024	NaN			0.0024	663.408	0.000330639
0.000330796	0.0026	3307.93			0.000330796	0.0026	NaN			0.0026	663.428	0.000330796
0.000496865	0.0019	3299.66			0.000496865	0.0019	NaN			0.0019	664.602	0.000496865
0.000496939	0.0021	3299.69			0.000496939	0.0021	NaN			0.0021	664.646	0.000496939
0.000497106	0.0023	3299.7			0.000497106	0.0023	NaN			0.0023	664.663	0.000497106
0.000663703	0.0018	3299.96			0.000663703	0.0018	NaN			0.0018	665.429	0.000663703
0.000497279	0.0025	3299.7			0.000497279	0.0025	NaN			0.0025	664.634	0.000497279
0.000330876	0.0028	3308.39			0.000330876	0.0028	NaN			0.0028	663.44	0.000330876
0.000330859	0.003	3308.84			0.000330859	0.003	NaN			0.003	663.443	0.000330859
0.000330751	0.0032	3309.28			0.000330751	0.0032	NaN			0.0032	663.435	0.000330751
0.000497398	0.0027	3299.71			0.000497398	0.0027	NaN			0.0027	664.568	0.000497398
0.000663752	0.002	3299.95			0.000663752	0.002	NaN			0.002	665.053	0.000663752
0.000663906	0.0022	3299.94			0.000663906	0.0022	NaN			0.0022	664.636	0.000663906
0.000664083	0.0024	3299.94			0.000664083	0.0024	NaN			0.0024	664.11	0.000664083
0.00033057	0.0034	3309.72			0.00033057	0.0034	NaN			0.0034	663.405	0.00033057
0.000330348	0.0036	3310.16			0.000330348	0.0036	NaN			0.0036	663.36	0.000330348
0.000664224	0.0026	3299.94			0.000664224	0.0026	NaN			0.0026	663.477	0.000664224
0.000497428	0.0029	3299.72			0.000497428	0.0029	NaN			0.0029	664.481	0.000497428
0.000497357	0.0031	3299.74			0.000497357	0.0031	NaN			0.0031	664.374	0.000497357
0.000497198	0.0033	3299.75			0.000497198	0.0033	NaN			0.0033	664.264	0.000497198
0.00066429	0.0028	3299.93			0.00066429	0.0028	NaN			0.0028	662.777	0.00066429
0.000496986	0.0035	3299.77			0.000496986	0.0035	NaN			0.0035	664.162	0.000496986
0.00033016	0.0038	3310.59			0.00033016	0.0038	NaN			0.0038	663.303	0.00033016
0.000496784	0.0037	3299.8			0.000496784	0.0037	NaN			0.0037	664.055	0.000496784
0.000664253	0.003	3299.93			0.000664253	0.003	NaN			0.003	662.021	0.000664253
0.000664111	0.0032	3299.93			0.000664111	0.0032	NaN			0.0032	661.237	0.000664111
0.00066389	0.0034	3299.94			0.00066389	0.0034	NaN			0.0034	660.472	0.00066389
0.000663654	0.0036	3299.96			0.000663654	0.0036	NaN			0.0036	659.665	0.000663654
0.000330088	0.004	3311.02			0.000330088	0.004	NaN			0.004	663.233	0.000330088
0.000496672	0.0039	3299.83			0.000496672	0.0039	NaN			0.0039	663.923	0.000496672
0.000663501	0.0038	3299.98			0.000663501	0.0038	NaN			0.0038	658.802	0.000663501
0.000330191	0.0042	3311.43			0.000330191	0.0042	NaN			0.0042	663.143	0.000330191
0.000330448	0.0044	3311.84			0.000330448	0.0044	NaN			0.0044	663.028	0.000330448
0.000496713	0.0041	3299.87			0.000496713	0.0041	NaN			0.0041	663.781	0.000496713
0.000663512	0.004	3300			0.000663512	0.004	NaN			0.004	657.848	0.000663512
0.000496906	0.0043	3299.9			0.000496906	0.0043	NaN			0.0043	663.641	0.000496906
0.00033075	0.0046	3312.26			0.00033075	0.0046	NaN			0.0046	662.892	0.00033075
0.000330974	0.0048	3312.66			0.000330974	0.0048	NaN			0.0048	662.745	0.000330974
0.000331065	0.005	3313.03			0.000331065	0.005	NaN			0.005	662.593	0.000331065
0.000497184	0.0045	3299.93			0.000497184	0.0045	NaN			0.0045	663.492	0.000497184
0.000663697	0.0042	3300.02			0.000663697	0.0042	NaN			0.0042	656.839	0.000663697
0.00066398	0.0044	3300.05			0.00066398	0.0044	NaN			0.0044	655.82	0.00066398
0.000497441	0.0047	3299.96			0.000497441	0.0047	NaN			0.0047	663.334	0.000497441
0.000497602	0.0049	3300			0.000497602	0.0049	NaN			0.0049	663.17	0.000497602
0.000331067	0.0052	3313.38			0.000331067	0.0052	NaN			0.0052	662.438	0.000331067
0.00049766	0.0051	3300.04			0.00049766	0.0051	NaN			0.0051	663.001	0.00049766
0.000331049	0.0054	3313.73			0.000331049	0.0054	NaN			0.0054	662.277	0.000331049
0.000664245	0.0046	3300.08			0.000664245	0.0046	NaN			0.0046	654.782	0.000664245
0.000664416	0.0048	3300.12			0.000664416	0.0048	NaN			0.0048	653.768	0.000664416
0.000664483	0.005	3300.16			0.000664483	0.005	NaN			0.005	652.699	0.000664483
0.000497658	0.0053	3300.09			0.000497658	0.0053	NaN			0.0053	662.824	0.000497658
0.000664489	0.0052	3300.19			0.000664489	0.0052	NaN			0.0052	651.593	0.000664489
0.000331041	0.0056	3314.07			0.000331041	0.0056	NaN			0.0056	662.105	0.000331041
0.00049765	0.0055	3300.14			0.00049765	0.0055	NaN			0.0055	662.638	0.00049765
0.000331045	0.0058	3314.4			0.000331045	0.0058	NaN			0.0058	661.914	0.000331045
0.000331054	0.006	3314.73			0.000331054	0.006	NaN			0.006	661.709	0.000331054
0.000331056	0.0062	3315.05			0.000331056	0.0062	NaN			0.0062	661.496	0.000331056
0.000664486	0.0054	3300.23			0.000664486	0.0054	NaN			0.0054	650.472	0.000664486
0.00049765	0.0057	3300.19			0.00049765	0.0057	NaN			0.0057	662.446	0.00049765
0.000664492	0.0056	3300.26			0.000664492	0.0056	NaN			0.0056	649.345	0.000664492
0.000497657	0.0059	3300.24			0.000497657	0.0059	NaN			0.0059	662.25	0.000497657
0.00049766	0.0061	3300.3			0.00049766	0.0061	NaN			0.0061	662.05	0.00049766
0.00033104	0.0064	3315.35			0.00033104	0.0064	NaN			0.0064	661.277	0.00033104
0.000497651	0.0063	3300.35			0.000497651	0.0063	NaN			0.0063	661.846	0.000497651
0.000331005	0.0066	3315.64			0.000331005	0.0066	NaN			0.0066	661.055	0.000331005
0.000664502	0.0058	3300.29			0.000664502	0.0058	NaN			0.0058	648.215	0.000664502
0.000664509	0.006	3300.33			0.000664509	0.006	NaN			0.006	647.085	0.000664509
0.000664505	0.0062	3300.36			0.000664505	0.0062	NaN			0.0062	645.951	0.000664505
0.000497622	0.0065	3300.41			0.000497622	0.0065	NaN			0.0065	661.638	0.000497622
0.000664483	0.0064	3300.4			0.000664483	0.0064	NaN			0.0064	644.817	0.000664483
0.000330956	0.0068	3315.92			0.000330956	0.0068	NaN			0.0068	660.831	0.000330956
0.000497574	0.0067	3300.48			0.000497574	0.0067	NaN			0.0067	661.425	0.000497574
0.000330893	0.007	3316.18			0.000330893	0.007	NaN			0.007	660.604	0.000330893
0.000330819	0.0072	3316.43			0.000330819	0.0072	NaN			0.0072	660.371	0.000330819
0.000664441	0.0066	3300.45			0.000664441	0.0066	NaN			0.0066	643.677	0.000664441
0.000497512	0.0069	3300.55			0.000497512	0.0069	NaN			0.0069	661.211	0.000497512
0.00066438	0.0068	3300.5			0.00066438	0.0068	NaN			0.0068	642.526	0.00066438
0.000497438	0.0071	3300.63			0.000497438	0.0071	NaN			0.0071	660.989	0.000497438
0.000330738	0.0074	3316.67			0.000330738	0.0074	NaN			0.0074	660.129	0.000330738
0.000497356	0.0073	3300.72			0.000497356	0.0073	NaN			0.0073	660.747	0.000497356
0.000330649	0.0076	3316.88			0.000330649	0.0076	NaN			0.0076	659.878	0.000330649
0.000330527	0.0078	3317.07			0.000330527	0.0078	NaN			0.0078	659.619	0.000330527
0.000330339	0.008	3317.24			0.000330339	0.008	NaN			0.008	659.344	0.000330339
0.000664308	0.007	3300.55			0.000664308	0.007	NaN			0.007	641.36	0.000664308
0.000664234	0.0072	3300.61			0.000664234	0.0072	NaN			0.0072	640.175	0.000664234
0.000497263	0.0075	3300.82			0.000497263	0.0075	NaN			0.0075	660.494	0.000497263
0.00066416	0.0074	3300.67			0.00066416	0.0074	NaN			0.0074	638.966	0.00066416
0.000497142	0.0077	3300.93			0.000497142	0.0077	NaN			0.0077	660.234	0.000497142
0.000496967	0.0079	3301.05			0.000496967	0.0079	NaN			0.0079	659.977	0.000496967
0.000330072	0.0082	3317.37			0.000330072	0.0082	NaN			0.0082	659.065	0.000330072
0.00032975	0.0084	3317.48			0.00032975	0.0084	NaN			0.0084	658.773	0.00032975
0.000496718	0.0081	3301.18			0.000496718	0.0081	NaN			0.0081	659.713	0.000496718
0.000329428	0.0086	3317.59			0.000329428	0.0086	NaN			0.0086	658.474	0.000329428
0.000664067	0.0076	3300.74			0.000664067	0.0076	NaN			0.0076	637.73	0.000664067
0.000663921	0.0078	3300.81			0.000663921	0.0078	NaN			0.0078	636.475	0.000663921
0.000663694	0.008	3300.89			0.000663694	0.008	NaN			0.008	635.215	0.000663694
0.000496407	0.0083	3301.32			0.000496407	0.0083	NaN			0.0083	659.433	0.000496407
0.000496075	0.0085	3301.51			0.000496075	0.0085	NaN			0.0085	659.128	0.000496075
0.000663393	0.0082	3300.97			0.000663393	0.0082	NaN			0.0082	633.958	0.000663393
0.000329163	0.0088	3317.7			0.000329163	0.0088	NaN			0.0088	658.169	0.000329163
0.000495775	0.0087	3301.74			0.000495775	0.0087	NaN			0.0087	658.809	0.000495775
0.000328992	0.009	3317.85			0.000328992	0.009	NaN			0.009	657.859	0.000328992
0.00066306	0.0084	3301.06			0.00066306	0.0084	NaN			0.0084	632.704	0.00066306
0.000662752	0.0086	3301.14			0.000662752	0.0086	NaN			0.0086	631.451	0.000662752
0.000495551	0.0089	3301.95			0.000495551	0.0089	NaN			0.0089	658.481	0.000495551
0.000662514	0.0088	3301.21			0.000662514	0.0088	NaN			0.0088	630.194	0.000662514
0.000328912	0.0092	3318.05			0.000328912	0.0092	NaN			0.0092	657.54	0.000328912
0.000495416	0.0091	3302.09			0.000495416	0.0091	NaN			0.0091	658.141	0.000495416
0.000328892	0.0094	3318.27			0.000328892	0.0094	NaN			0.0094	657.213	0.000328892
0.000662362	0.009	3301.27			0.000662362	0.009	NaN			0.009	628.913	0.000662362
0.000495356	0.0093	3302.18			0.000495356	0.0093	NaN			0.0093	657.797	0.000495356
0.000662286	0.0092	3301.37			0.000662286	0.0092	NaN			0.0092	627.582	0.000662286
0.000328895	0.0096	3318.49			0.000328895	0.0096	NaN			0.0096	656.879	0.000328895
0.000495342	0.0095	3302.24			0.000495342	0.0095	NaN			0.0095	657.452	0.000495342
0.00066226	0.0094	3301.44			0.00066226	0.0094	NaN			0.0094	626.212	0.00066226
0.00032891	0.0098	3318.69			0.00032891	0.0098	NaN			0.0098	656.538	0.00032891
0.00049535	0.0097	3302.29			0.00049535	0.0097	NaN			0.0097	657.109	0.00049535
0.000328943	0.01	3318.84			0.000328943	0.01	NaN			0.01	656.191	0.000328943
0.000329006	0.0102	3318.99			0.000329006	0.0102	NaN			0.0102	655.836	0.000329006
0.000329115	0.0104	3319.15			0.000329115	0.0104	NaN			0.0104	655.472	0.000329115
0.000662258	0.0096	3301.48			0.000662258	0.0096	NaN			0.0096	624.818	0.000662258
0.000495378	0.0099	3302.31			0.000495378	0.0099	NaN			0.0099	656.763	0.000495378
0.000662271	0.0098	3301.51			0.000662271	0.0098	NaN			0.0098	623.41	0.000662271
0.000495435	0.0101	3302.31			0.000495435	0.0101	NaN			0.0101	656.412	0.000495435
0.000495537	0.0103	3302.32			0.000495537	0.0103	NaN			0.0103	656.056	0.000495537
0.000329273	0.0106	3319.3			0.000329273	0.0106	NaN			0.0106	655.1	0.000329273
0.000329464	0.0108	3319.46			0.000329464	0.0108	NaN			0.0108	654.721	0.000329464
0.000329645	0.011	3319.61			0.000329645	0.011	NaN			0.011	654.337	0.000329645
0.000495689	0.0105	3302.38			0.000495689	0.0105	NaN			0.0105	655.694	0.000495689
0.000662309	0.01	3301.53			0.000662309	0.01	NaN			0.01	621.995	0.000662309
0.000662393	0.0102	3301.58			0.000662393	0.0102	NaN			0.0102	620.57	0.000662393
0.000662539	0.0104	3301.63			0.000662539	0.0104	NaN			0.0104	619.118	0.000662539
0.000495877	0.0107	3302.43			0.000495877	0.0107	NaN			0.0107	655.326	0.000495877
0.000496066	0.0109	3302.44			0.000496066	0.0109	NaN			0.0109	654.956	0.000496066
0.000329763	0.0112	3319.76			0.000329763	0.0112	NaN			0.0112	653.948	0.000329763
0.000496208	0.0111	3302.46			0.000496208	0.0111	NaN			0.0111	654.588	0.000496208
0.00032978	0.0114	3319.89			0.00032978	0.0114	NaN			0.0114	653.555	0.00032978
0.000662734	0.0106	3301.69			0.000662734	0.0106	NaN			0.0106	617.62	0.000662734
0.000662939	0.0108	3301.76			0.000662939	0.0108	NaN			0.0108	616.082	0.000662939
0.000663096	0.011	3301.84			0.000663096	0.011	NaN			0.011	614.527	0.000663096
0.000329704	0.0116	3319.96			0.000329704	0.0116	NaN			0.0116	653.157	0.000329704
0.000496265	0.0113	3302.51			0.000496265	0.0113	NaN			0.0113	654.223	0.000496265
0.000663163	0.0112	3301.92			0.000663163	0.0112	NaN			0.0112	612.994	0.000663163
0.000496233	0.0115	3302.58			0.000496233	0.0115	NaN			0.0115	653.859	0.000496233
0.000329592	0.0118	3320.01			0.000329592	0.0118	NaN			0.0118	652.755	0.000329592
0.000329514	0.012	3320.09			0.000329514	0.012	NaN			0.012	652.346	0.000329514
0.000496144	0.0117	3302.71			0.000496144	0.0117	NaN			0.0117	653.491	0.000496144
0.000329487	0.0122	3320.18			0.000329487	0.0122	NaN			0.0122	651.934	0.000329487
0.000329479	0.0124	3320.27			0.000329479	0.0124	NaN			0.0124	651.519	0.000329479
0.000329472	0.0126	3320.34			0.000329472	0.0126	NaN			0.0126	651.101	0.000329472
0.000663137	0.0114	3302.01			0.000663137	0.0114	NaN			0.0114	611.511	0.000663137
0.000663052	0.0116	3302.1			0.000663052	0.0116	NaN			0.0116	610.082	0.000663052
0.000496052	0.0119	3302.82			0.000496052	0.0119	NaN			0.0119	653.112	0.000496052
0.000495994	0.0121	3302.91			0.000495994	0.0121	NaN			0.0121	652.72	0.000495994
0.000662963	0.0118	3302.19			0.000662963	0.0118	NaN			0.0118	608.685	0.000662963
0.000495969	0.0123	3303			0.000495969	0.0123	NaN			0.0123	652.313	0.000495969
0.000329467	0.0128	3320.4			0.000329467	0.0128	NaN			0.0128	650.681	0.000329467
0.000495959	0.0125	3303.09			0.000495959	0.0125	NaN			0.0125	651.895	0.000495959
0.000495951	0.0127	3303.17			0.000495951	0.0127	NaN			0.0127	651.469	0.000495951
0.000662901	0.012	3302.28			0.000662901	0.012	NaN			0.012	607.287	0.000662901
0.00066287	0.0122	3302.37			0.00066287	0.0122	NaN			0.0122	605.875	0.00066287
0.000662854	0.0124	3302.46			0.000662854	0.0124	NaN			0.0124	604.449	0.000662854
0.000329466	0.013	3320.46			0.000329466	0.013	NaN			0.013	650.257	0.000329466
0.00032947	0.0132	3320.51			0.00032947	0.0132	NaN			0.0132	649.828	0.00032947
0.000495947	0.0129	3303.26			0.000495947	0.0129	NaN			0.0129	651.036	0.000495947
0.000662842	0.0126	3302.54			0.000662842	0.0126	NaN			0.0126	603.013	0.000662842
0.000662836	0.0128	3302.63			0.000662836	0.0128	NaN			0.0128	601.568	0.000662836
0.000329478	0.0134	3320.55			0.000329478	0.0134	NaN			0.0134	649.394	0.000329478
0.000495949	0.0131	3303.34			0.000495949	0.0131	NaN			0.0131	650.596	0.000495949
0.000495956	0.0133	3303.43			0.000495956	0.0133	NaN			0.0133	650.148	0.000495956
0.000329489	0.0136	3320.6			0.000329489	0.0136	NaN			0.0136	648.955	0.000329489
0.000329502	0.0138	3320.63			0.000329502	0.0138	NaN			0.0138	648.511	0.000329502
0.000662837	0.013	3302.71			0.000662837	0.013	NaN			0.013	600.113	0.000662837
0.000495966	0.0135	3303.52			0.000495966	0.0135	NaN			0.0135	649.695	0.000495966
0.000662844	0.0132	3302.79			0.000662844	0.0132	NaN			0.0132	598.648	0.000662844
0.000662852	0.0134	3302.87			0.000662852	0.0134	NaN			0.0134	597.176	0.000662852
0.000495978	0.0137	3303.61			0.000495978	0.0137	NaN			0.0137	649.234	0.000495978
0.000329522	0.014	3320.61			0.000329522	0.014	NaN			0.014	648.063	0.000329522
0.000495998	0.0139	3303.7			0.000495998	0.0139	NaN			0.0139	648.765	0.000495998
0.000329561	0.0142	3320.6			0.000329561	0.0142	NaN			0.0142	647.61	0.000329561
0.00032963	0.0144	3320.66			0.00032963	0.0144	NaN			0.0144	647.154	0.00032963
0.000329747	0.0146	3320.84			0.000329747	0.0146	NaN			0.0146	646.693	0.000329747
0.00066286	0.0136	3302.95			0.00066286	0.0136	NaN			0.0136	595.703	0.00066286
0.000662873	0.0138	3303.02			0.000662873	0.0138	NaN			0.0138	594.229	0.000662873
0.000496032	0.0141	3303.8			0.000496032	0.0141	NaN			0.0141	648.287	0.000496032
0.000662896	0.014	3303.1			0.000662896	0.014	NaN			0.014	592.753	0.000662896
0.000496095	0.0143	3303.9			0.000496095	0.0143	NaN			0.0143	647.799	0.000496095
0.0004962	0.0145	3303.99			0.0004962	0.0145	NaN			0.0145	647.299	0.0004962
0.000329923	0.0148	3320.98			0.000329923	0.0148	NaN			0.0148	646.23	0.000329923
0.000496364	0.0147	3304.06			0.000496364	0.0147	NaN			0.0147	646.782	0.000496364
0.000330158	0.015	3321.09			0.000330158	0.015	NaN			0.015	645.763	0.000330158
0.000662941	0.0142	3303.17			0.000662941	0.0142	NaN			0.0142	591.273	0.000662941
0.000663022	0.0144	3303.25			0.000663022	0.0144	NaN			0.0144	589.782	0.000663022
0.000663161	0.0146	3303.32			0.000663161	0.0146	NaN			0.0146	588.267	0.000663161
0.000496588	0.0149	3304.14			0.000496588	0.0149	NaN			0.0149	646.245	0.000496588
0.000663368	0.0148	3303.4			0.000663368	0.0148	NaN			0.0148	586.708	0.000663368
0.000330428	0.0152	3321.19			0.000330428	0.0152	NaN			0.0152	645.295	0.000330428
0.000496855	0.0151	3304.22			0.000496855	0.0151	NaN			0.0151	645.691	0.000496855
0.000330684	0.0154	3321.28			0.000330684	0.0154	NaN			0.0154	644.824	0.000330684
0.000330867	0.0156	3321.34			0.000330867	0.0156	NaN			0.0156	644.352	0.000330867
0.000663633	0.015	3303.47			0.000663633	0.015	NaN			0.015	585.096	0.000663633
0.000497125	0.0153	3304.3			0.000497125	0.0153	NaN			0.0153	645.123	0.000497125
0.000663915	0.0152	3303.55			0.000663915	0.0152	NaN			0.0152	583.453	0.000663915
0.000330945	0.0158	3321.32			0.000330945	0.0158	NaN			0.0158	643.878	0.000330945
0.000497346	0.0155	3304.38			0.000497346	0.0155	NaN			0.0155	644.55	0.000497346
0.000497475	0.0157	3304.45			0.000497475	0.0157	NaN			0.0157	643.979	0.000497475
0.000330928	0.016	3321.26			0.000330928	0.016	NaN			0.016	643.401	0.000330928
0.000330866	0.0162	3321.21			0.000330866	0.0162	NaN			0.0162	642.92	0.000330866
0.000664156	0.0154	3303.63			0.000664156	0.0154	NaN			0.0154	581.819	0.000664156
0.000497507	0.0159	3304.53			0.000497507	0.0159	NaN			0.0159	643.415	0.000497507
0.000664304	0.0156	3303.7			0.000664304	0.0156	NaN			0.0156	580.242	0.000664304
0.000664347	0.0158	3303.78			0.000664347	0.0158	NaN			0.0158	578.746	0.000664347
0.000497471	0.0161	3304.62			0.000497471	0.0161	NaN			0.0161	642.855	0.000497471
0.000497416	0.0163	3304.71			0.000497416	0.0163	NaN			0.0163	642.293	0.000497416
0.000330809	0.0164	3321.18			0.000330809	0.0164	NaN			0.0164	642.434	0.000330809
0.000664315	0.016	3303.86			0.000664315	0.016	NaN			0.016	577.323	0.000664315
0.000664256	0.0162	3303.93			0.000664256	0.0162	NaN			0.0162	575.939	0.000664256
0.000664217	0.0164	3304.01			0.000664217	0.0164	NaN			0.0164	574.555	0.000664217
0.000497383	0.0165	3304.82			0.000497383	0.0165	NaN			0.0165	641.721	0.000497383
0.000330791	0.0166	3321.16			0.000330791	0.0166	NaN			0.0166	641.944	0.000330791
0.000664219	0.0166	3304.08			0.000664219	0.0166	NaN			0.0166	573.148	0.000664219
0.000497391	0.0167	3304.94			0.000497391	0.0167	NaN			0.0167	641.134	0.000497391
0.000330818	0.0168	3321.09			0.000330818	0.0168	NaN			0.0168	641.451	0.000330818
0.000664258	0.0168	3304.16			0.000664258	0.0168	NaN			0.0168	571.713	0.000664258
0.000497435	0.0169	3305.09			0.000497435	0.0169	NaN			0.0169	640.53	0.000497435
0.000330875	0.017	3321.02			0.000330875	0.017	NaN			0.017	640.955	0.000330875
0.000664319	0.017	3304.23			0.000664319	0.017	NaN			0.017	570.26	0.000664319
0.0004975	0.0171	3305.23			0.0004975	0.0171	NaN			0.0171	639.912	0.0004975
0.000330943	0.0172	3320.94			0.000330943	0.0172	NaN			0.0172	640.458	0.000330943
0.000664385	0.0172	3304.31			0.000664385	0.0172	NaN			0.0172	568.8	0.000664385
0.000497572	0.0173	3305.38			0.000497572	0.0173	NaN			0.0173	639.282	0.000497572
0.00033101	0.0174	3320.88			0.00033101	0.0174	NaN			0.0174	639.959	0.00033101
0.000664451	0.0174	3304.38			0.000664451	0.0174	NaN			0.0174	567.339	0.000664451
0.000497644	0.0175	3305.53			0.000497644	0.0175	NaN			0.0175	638.643	0.000497644
0.000331076	0.0176	3320.83			0.000331076	0.0176	NaN			0.0176	639.458	0.000331076
0.00066452	0.0176	3304.46			0.00066452	0.0176	NaN			0.0176	565.878	0.00066452
0.000497719	0.0177	3305.69			0.000497719	0.0177	NaN			0.0177	637.995	0.000497719
0.000331147	0.0178	3320.78			0.000331147	0.0178	NaN			0.0178	638.954	0.000331147
0.000664598	0.0178	3304.55			0.000664598	0.0178	NaN			0.0178	564.412	0.000664598
0.000497805	0.0179	3305.85			0.000497805	0.0179	NaN			0.0179	637.337	0.000497805
0.000331234	0.018	3320.65			0.000331234	0.018	NaN			0.018	638.447	0.000331234
0.00066469	0.018	3304.64			0.00066469	0.018	NaN			0.018	562.934	0.00066469
0.000497907	0.0181	3306			0.000497907	0.0181	NaN			0.0181	636.664	0.000497907
0.00033134	0.0182	3320.22			0.00033134	0.0182	NaN			0.0182	637.936	0.00033134
0.0006648	0.0182	3304.73			0.0006648	0.0182	NaN			0.0182	561.426	0.0006648
0.000498025	0.0183	3306.13			0.000498025	0.0183	NaN			0.0183	635.976	0.000498025
0.000331464	0.0184	3319.06			0.000331464	0.0184	NaN			0.0184	637.422	0.000331464
0.000664919	0.0184	3304.83			0.000664919	0.0184	NaN			0.0184	559.857	0.000664919
0.000498152	0.0185	3306.28			0.000498152	0.0185	NaN			0.0185	635.28	0.000498152
0.000331598	0.0186	3317.02			0.000331598	0.0186	NaN			0.0186	636.905	0.000331598
0.00066504	0.0186	3304.96			0.00066504	0.0186	NaN			0.0186	558.271	0.00066504
0.000498265	0.0187	3306.56			0.000498265	0.0187	NaN			0.0187	634.631	0.000498265
0.000331745	0.0188	3314.16			0.000331745	0.0188	NaN			0.0188	636.378	0.000331745
0.000664853	0.0188	3305.1			0.000664853	0.0188	NaN			0.0188	557.115	0.000664853
0.000331851	0.019	3311.17			0.000331851	0.019	NaN			0.019	635.825	0.000331851
0.000498562	0.0189	3307.06			0.000498562	0.0189	NaN			0.0189	633.953	0.000498562
0.000666228	0.019	3305.22			0.000666228	0.019	NaN			0.019	554.652	0.000666228
0.000331156	0.0192	3306.01			0.000331156	0.0192	NaN			0.0192	635.223	0.000331156
0.000499647	0.0191	3307.47			0.000499647	0.0191	NaN			0.0191	633.045	0.000499647
0.000668366	0.0192	3305.31			0.000668366	0.0192	NaN			0.0192	551.472	0.000668366
0.000326803	0.01939	3290.1			0.000326803	0.01939	NaN			0.01939	634.588	0.000326803
0.00050188	0.0193	3307.16			0.00050188	0.0193	NaN			0.0193	631.773	0.00050188
0.000671912	0.01941	3305.37			0.000671912	0.01941	NaN			0.01941	546.732	0.000671912
0.000309889	0.01955	3236.67			0.000309889	0.01955	NaN			0.01955	634.231	0.000309889
0.000492874	0.01952	3305.91			0.000492874	0.01952	NaN			0.01952	631.458	0.000492874
0.000689997	0.01961	3305.38			0.000689997	0.01961	NaN			0.01961	528.645	0.000689997
0.000385416	0.01969	3289.83			0.000385416	0.01969	NaN			0.01969	633.365	0.000385416
0.000548961	0.0197	3305.52			0.000548961	0.0197	NaN			0.0197	617.334	0.000548961
0.00114	0.000134487	3300			0.00114	0.000134487	NaN			0.000134487	-7.92455	0.00114
0.00121	0	3300			0.00121	0	NaN			0	3.3	0.00121
0.00115	0.000299471	3300.01			0.00115	0.000299471	NaN			0.000299471	0.19725	0.00115
0.00117	0.000488777	3300.01			0.00117	0.000488777	NaN			0.000488777	2.9213	0.00117
0.00145	0	3300			0.00145	0	NaN			0	3.3	0.00145
0.00131	0.000172966	3300			0.00131	0.000172966	NaN			0.000172966	3.61862	0.00131
0.00117	0.00068886	3300.02			0.00117	0.00068886	NaN			0.00068886	4.1976	0.00117
0.00172	0	3300			0.00172	0	NaN			0	3.3	0.00172
0.00155	0.000249882	3300			0.00155	0.000249882	NaN			0.000249882	3.28761	0.00155
0.00118	0.000889543	3300.03			0.00118	0.000889543	NaN			0.000889543	4.7592	0.00118
0.00118	0.00109	3300.04			0.00118	0.00109	NaN			0.00109	5.07112	0.00118
0.00118	0.00129	3300.04			0.00118	0.00129	NaN			0.00129	5.3755	0.00118
0.00201	0	3300			0.00201	0	NaN			0	3.3	0.00201
0.00186	0.000261331	3300			0.00186	0.000261331	NaN			0.000261331	3.29967	0.00186
0.00233	0	3300			0.00233	0	NaN			0	3.3	0.00233
0.00218	0.000291657	3300			0.00218	0.000291657	NaN			0.000291657	3.29999	0.00218
0.00269	0	3300			0.00269	0	NaN			0	3.3	0.00269
0.0025	0.000318107	3300			0.0025	0.000318107	NaN			0.000318107	3.3	0.0025
0.00308	0	3300			0.00308	0	NaN			0	3.3	0.00308
0.00288	0.000333987	3300.01			0.00288	0.000333987	NaN			0.000333987	3.3	0.00288
0.00352	0	3300			0.00352	0	NaN			0	3.3	0.00352
0.00328	0.0003598	3300.09			0.00328	0.0003598	NaN			0.0003598	3.3	0.00328
0.004	0	3300			0.004	0	NaN			0	3.3	0.004
0.00366	0.000339455	3301.12			0.00366	0.000339455	NaN			0.000339455	3.3	0.00366
0.004	0.000545424	3344.87			0.004	0.000545424	NaN			0.000545424	3.3	0.004
0.00118	0.0015	3300.05			0.00118	0.0015	NaN			0.0015	5.46085	0.00118
0.00118	0.0017	3300.07			0.00118	0.0017	NaN			0.0017	5.14487	0.00118
0.00118	0.0019	3300.08			0.00118	0.0019	NaN			0.0019	4.95346	0.00118
0.004	0.00111	3379.26			0.004	0.00111	NaN			0.00111	3.3	0.004
0.00352	0.000802491	3303			0.00352	0.000802491	NaN			0.000802491	3.3	0.00352
0.00118	0.0021	3300.08			0.00118	0.0021	NaN			0.0021	4.78542	0.00118
0.004	0.0016	3410.17			0.004	0.0016	NaN			0.0016	3.3	0.004
0.00355	0.00137	3303.11			0.00355	0.00137	NaN			0.00137	3.3	0.00355
0.00119	0.0023	3300.09			0.00119	0.0023	NaN			0.0023	4.53255	0.00119
0.00118	0.0027	3300.09			0.00118	0.0027	NaN			0.0027	4.20879	0.00118
0.00119	0.0025	3300.09			0.00119	0.0025	NaN			0.0025	4.33139	0.00119
0.004	0.0021	3440.33			0.004	0.0021	NaN			0.0021	3.3	0.004
0.00355	0.00185	3304.19			0.00355	0.00185	NaN			0.00185	3.3	0.00355
0.00118	0.0029	3300.11			0.00118	0.0029	NaN			0.0029	4.09573	0.00118
0.00117	0.00311	3300.13			0.00117	0.00311	NaN			0.00311	3.9815	0.00117
0.004	0.00259	3470.51			0.004	0.00259	NaN			0.00259	3.3	0.004
0.00355	0.00234	3305.28			0.00355	0.00234	NaN			0.00234	3.3	0.00355
0.00118	0.00371	3300.19			0.00118	0.00371	NaN			0.00371	3.70525	0.00118
0.00118	0.00352	3300.17			0.00118	0.00352	NaN			0.00352	3.79014	0.00118
0.00117	0.00331	3300.15			0.00117	0.00331	NaN			0.00331	3.87745	0.00117
0.00118	0.00391	3300.21			0.00118	0.00391	NaN			0.00391	3.62265	0.00118
0.00117	0.0041	3300.23			0.00117	0.0041	NaN			0.0041	3.54918	0.00117
0.004	0.00309	3500.92			0.004	0.00309	NaN			0.00309	3.3	0.004
0.00355	0.00282	3306.47			0.00355	0.00282	NaN			0.00282	3.3	0.00355
0.00117	0.0043	3300.25			0.00117	0.0043	NaN			0.0043	3.48237	0.00117
0.004	0.00358	3531.52			0.004	0.00358	NaN			0.00358	3.3	0.004
0.00356	0.00331	3307.81			0.00356	0.00331	NaN			0.00331	3.3	0.00356
0.00118	0.0045	3300.26			0.00118	0.0045	NaN			0.0045	3.43813	0.00118
0.00119	0.0047	3300.26			0.00119	0.0047	NaN			0.0047	3.40421	0.00119
0.004	0.00407	3561.98			0.004	0.00407	NaN			0.00407	3.3	0.004
0.00356	0.00381	3309.24			0.00356	0.00381	NaN			0.00381	3.3	0.00356
0.00119	0.0049	3300.26			0.00119	0.0049	NaN			0.0049	3.36388	0.00119
0.00119	0.0051	3300.26			0.00119	0.0051	NaN			0.0051	3.31768	0.00119
0.00119	0.0053	3300.27			0.00119	0.0053	NaN			0.0053	3.24287	0.00119
0.00118	0.0055	3300.29			0.00118	0.0055	NaN			0.0055	3.14795	0.00118
0.004	0.00457	3592.03			0.004	0.00457	NaN			0.00457	3.3	0.004
0.00356	0.00431	3310.63			0.00356	0.00431	NaN			0.00431	3.3	0.00356
0.00118	0.0057	3300.31			0.00118	0.0057	NaN			0.0057	3.08181	0.00118
0.00118	0.0059	3300.34			0.00118	0.0059	NaN			0.0059	3.03098	0.00118
0.004	0.00506	3621.59			0.004	0.00506	NaN			0.00506	3.3	0.004
0.00356	0.00481	3311.89			0.00356	0.00481	NaN			0.00481	3.3	0.00356
0.00118	0.0061	3300.36			0.00118	0.0061	NaN			0.0061	2.98791	0.00118
0.00119	0.0063	3300.38			0.00119	0.0063	NaN			0.0063	2.96541	0.00119
0.00119	0.0065	3300.4			0.00119	0.0065	NaN			0.0065	2.91364	0.00119
0.004	0.00555	3651.28			0.004	0.00555	NaN			0.00555	3.3	0.004
0.00356	0.0053	3312.91			0.00356	0.0053	NaN			0.0053	3.3	0.00356
0.00118	0.0067	3300.45			0.00118	0.0067	NaN			0.0067	2.84568	0.00118
0.004	0.00605	3681.62			0.004	0.00605	NaN			0.00605	3.3	0.004
0.00355	0.0058	3314.09			0.00355	0.0058	NaN			0.0058	3.3	0.00355
0.00118	0.0069	3300.47			0.00118	0.0069	NaN			0.0069	2.80673	0.00118
0.00118	0.0071	3300.5			0.00118	0.0071	NaN			0.0071	2.74157	0.00118
0.004	0.00654	3712.55			0.004	0.00654	NaN			0.00654	3.3	0.004
0.00356	0.0063	3315.72			0.00356	0.0063	NaN			0.0063	3.3	0.00356
0.00118	0.0073	3300.53			0.00118	0.0073	NaN			0.0073	2.67756	0.00118
0.00118	0.0075	3300.53			0.00118	0.0075	NaN			0.0075	2.66919	0.00118
0.00118	0.0077	3300.56			0.00118	0.0077	NaN			0.0077	2.6228	0.00118
0.004	0.00704	3743.44			0.004	0.00704	NaN			0.00704	3.3	0.004
0.00356	0.00679	3317.56			0.00356	0.00679	NaN			0.00679	3.3	0.00356
0.00118	0.0079	3300.59			0.00118	0.0079	NaN			0.0079	2.55872	0.00118
0.00118	0.0081	3300.6			0.00118	0.0081	NaN			0.0081	2.53551	0.00118
0.00118	0.0083	3300.64			0.00118	0.0083	NaN			0.0083	2.48727	0.00118
0.00118	0.0085	3300.7			0.00118	0.0085	NaN			0.0085	2.4087	0.00118
0.004	0.00753	3773.97			0.004	0.00753	NaN			0.00753	3.3	0.004
0.00356	0.00728	3319.13			0.00356	0.00728	NaN			0.00728	3.3	0.00356
0.00118	0.0087	3300.72			0.00118	0.0087	NaN			0.0087	2.37454	0.00118
0.00117	0.0089	3300.77			0.00117	0.0089	NaN			0.0089	2.31458	0.00117
0.00117	0.0091	3300.8			0.00117	0.0091	NaN			0.0091	2.27405	0.00117
0.004	0.00802	3804.31			0.004	0.00802	NaN			0.00802	3.3	0.004
0.00356	0.00777	3320.53			0.00356	0.00777	NaN			0.00777	3.3	0.00356
0.00117	0.0093	3300.8			0.00117	0.0093	NaN			0.0093	2.26641	0.00117
0.00118	0.0095	3300.8			0.00118	0.0095	NaN			0.0095	2.27096	0.00118
0.004	0.00852	3834.81			0.004	0.00852	NaN			0.00852	3.3	0.004
0.00356	0.00827	3322.42			0.00356	0.00827	NaN			0.00827	3.3	0.00356
0.00118	0.0097	3300.81			0.00118	0.0097	NaN			0.0097	2.2554	0.00118
0.004	0.00901	3864.93			0.004	0.00901	NaN			0.00901	3.3	0.004
0.00356	0.00876	3324.91			0.00356	0.00876	NaN			0.00876	3.3	0.00356
0.00119	0.0099	3300.78			0.00119	0.0099	NaN			0.0099	2.28908	0.00119
0.00119	0.0101	3300.76			0.00119	0.0101	NaN			0.0101	2.30966	0.00119
0.004	0.0095	3895.1			0.004	0.0095	NaN			0.0095	3.3	0.004
0.00356	0.00925	3327.04			0.00356	0.00925	NaN			0.00925	3.3	0.00356
0.00119	0.0103	3300.78			0.00119	0.0103	NaN			0.0103	2.29297	0.00119
0.00119	0.0105	3300.83			0.00119	0.0105	NaN			0.0105	2.25812	0.00119
0.00118	0.0107	3300.93			0.00118	0.0107	NaN			0.0107	2.16575	0.00118
0.004	0.01	3925.44			0.004	0.01	NaN			0.01	3.3	0.004
0.00356	0.00975	3328.45			0.00356	0.00975	NaN			0.00975	3.3	0.00356
0.00118	0.0109	3301.01			0.00118	0.0109	NaN			0.0109	2.07224	0.00118
0.00117	0.01111	3301.04			0.00117	0.01111	NaN			0.01111	2.04094	0.00117
0.00118	0.0113	3301.05			0.00118	0.0113	NaN			0.0113	2.04098	0.00118
0.004	0.01049	3954.97			0.004	0.01049	NaN			0.01049	3.3	0.004
0.00356	0.01024	3329.47			0.00356	0.01024	NaN			0.01024	3.29999	0.00356
0.00117	0.0115	3301.08			0.00117	0.0115	NaN			0.0115	2.00698	0.00117
0.004	0.01099	3982.82			0.004	0.01099	NaN			0.01099	3.3	0.004
0.00356	0.01073	3330.22			0.00356	0.01073	NaN			0.01073	3.29999	0.00356
0.00118	0.0117	3301.08			0.00118	0.0117	NaN			0.0117	2.01932	0.00118
0.00118	0.0119	3301.07			0.00118	0.0119	NaN			0.0119	2.04063	0.00118
0.00119	0.0121	3301.05			0.00119	0.0121	NaN			0.0121	2.05177	0.00119
0.004	0.01148	4009.4			0.004	0.01148	NaN			0.01148	3.3	0.004
0.00356	0.01122	3330.5			0.00356	0.01122	NaN			0.01122	3.29999	0.00356
0.00119	0.0123	3301.03			0.00119	0.0123	NaN			0.0123	2.05409	0.00119
0.00119	0.0125	3301.03			0.00119	0.0125	NaN			0.0125	2.0197	0.00119
0.00118	0.0127	3301.05			0.00118	0.0127	NaN			0.0127	1.98431	0.00118
0.004	0.01197	4036.74			0.004	0.01197	NaN			0.01197	3.3	0.004
0.00355	0.01172	3331.47			0.00355	0.01172	NaN			0.01172	3.29999	0.00355
0.00119	0.0129	3301.04			0.00119	0.0129	NaN			0.0129	1.9842	0.00119
0.00119	0.0131	3301.05			0.00119	0.0131	NaN			0.0131	1.95582	0.00119
0.004	0.01247	4064.49			0.004	0.01247	NaN			0.01247	3.3	0.004
0.00356	0.01221	3332.47			0.00356	0.01221	NaN			0.01221	3.29999	0.00356
0.00118	0.0133	3301.06			0.00118	0.0133	NaN			0.0133	1.92827	0.00118
0.00119	0.01351	3301.06			0.00119	0.01351	NaN			0.01351	1.92875	0.00119
0.00119	0.0137	3301.07			0.00119	0.0137	NaN			0.0137	1.90888	0.00119
0.004	0.01296	4094.15			0.004	0.01296	NaN			0.01296	3.3	0.004
0.00355	0.01271	3333.81			0.00355	0.01271	NaN			0.01271	3.29999	0.00355
0.00118	0.0139	3301.11			0.00118	0.0139	NaN			0.0139	1.85988	0.00118
0.00118	0.0141	3301.13			0.00118	0.0141	NaN			0.0141	1.84163	0.00118
0.00118	0.0143	3301.16			0.00118	0.0143	NaN			0.0143	1.8194	0.00118
0.004	0.01345	4123.24			0.004	0.01345	NaN			0.01345	3.3	0.004
0.00355	0.0132	3335.44			0.00355	0.0132	NaN			0.0132	3.29999	0.00355
0.00118	0.01449	3301.2			0.00118	0.01449	NaN			0.01449	1.78775	0.00118
0.00118	0.01469	3301.23			0.00118	0.01469	NaN			0.01469	1.78442	0.00118
0.00118	0.01489	3301.28			0.00118	0.01489	NaN			0.01489	1.76525	0.00118
0.004	0.01395	4151.56			0.004	0.01395	NaN			0.01395	3.3	0.004
0.00355	0.0137	3336.35			0.00355	0.0137	NaN			0.0137	3.29999	0.00355
0.00118	0.0151	3301.33			0.00118	0.0151	NaN			0.0151	1.7305	0.00118
0.004	0.01444	4180.48			0.004	0.01444	NaN			0.01444	3.3	0.004
0.00355	0.0142	3337.89			0.00355	0.0142	NaN			0.0142	3.29999	0.00355
0.00118	0.0153	3301.34			0.00118	0.0153	NaN			0.0153	1.73628	0.00118
0.00118	0.0155	3301.36			0.00118	0.0155	NaN			0.0155	1.72639	0.00118
0.004	0.01494	4212.05			0.004	0.01494	NaN			0.01494	3.3	0.004
0.00355	0.01469	3339.65			0.00355	0.01469	NaN			0.01469	3.29999	0.00355
0.00118	0.0157	3301.36			0.00118	0.0157	NaN			0.0157	1.72018	0.00118
0.00118	0.0159	3301.33			0.00118	0.0159	NaN			0.0159	1.75314	0.00118
0.00118	0.0161	3301.38			0.00118	0.0161	NaN			0.0161	1.7256	0.00118
0.004	0.01543	4243.65			0.004	0.01543	NaN			0.01543	3.3	0.004
0.00355	0.01519	3341.17			0.00355	0.01519	NaN			0.01519	3.29999	0.00355
0.00118	0.0163	3301.43			0.00118	0.0163	NaN			0.0163	1.68615	0.00118
0.00118	0.01651	3301.43			0.00118	0.01651	NaN			0.01651	1.71238	0.00118
0.00118	0.0167	3301.49			0.00118	0.0167	NaN			0.0167	1.68464	0.00118
0.00118	0.0169	3301.54			0.00118	0.0169	NaN			0.0169	1.64776	0.00118
0.004	0.01592	4274.82			0.004	0.01592	NaN			0.01592	3.3	0.004
0.00356	0.01568	3342.92			0.00356	0.01568	NaN			0.01568	3.29999	0.00356
0.00118	0.0171	3301.53			0.00118	0.0171	NaN			0.0171	1.64834	0.00118
0.004	0.01642	4305.71			0.004	0.01642	NaN			0.01642	3.29999	0.004
0.00355	0.01617	3344.81			0.00355	0.01617	NaN			0.01617	3.29999	0.00355
0.00118	0.0173	3301.51			0.00118	0.0173	NaN			0.0173	1.65173	0.00118
0.004	0.01691	4334.82			0.004	0.01691	NaN			0.01691	3.29999	0.004
0.00355	0.01666	3346.54			0.00355	0.01666	NaN			0.01666	3.29999	0.00355
0.00118	0.0175	3301.52			0.00118	0.0175	NaN			0.0175	1.65472	0.00118
0.004	0.01741	4361.68			0.004	0.01741	NaN			0.01741	3.29999	0.004
0.00355	0.01716	3347.17			0.00355	0.01716	NaN			0.01716	3.29999	0.00355
0.00119	0.0177	3301.53			0.00119	0.0177	NaN			0.0177	1.67488	0.00119
0.004	0.0179	4389.69			0.004	0.0179	NaN			0.0179	3.29999	0.004
0.00355	0.01765	3346.39			0.00355	0.01765	NaN			0.01765	3.29998	0.00355
0.00118	0.0179	3301.59			0.00118	0.0179	NaN			0.0179	1.64764	0.00118
0.004	0.01839	4418.74			0.004	0.01839	NaN			0.01839	3.29999	0.004
0.00354	0.01815	3344.56			0.00354	0.01815	NaN			0.01815	3.29997	0.00354
0.004	0.01945	4491.1			0.004	0.01945	NaN			0.01945	3.29999	0.004
0.004	0.02	4496.7			0.004	0.02	NaN			0.02	3.29999	0.004
0.00367	0.01967	3417.8			0.00367	0.01967	NaN			0.01967	3.29998	0.00367
0.00118	0.0181	3301.64			0.00118	0.0181	NaN			0.0181	1.60239	0.00118
0.004	0.01889	4454.49			0.004	0.01889	NaN			0.01889	3.29999	0.004
0.00351	0.01923	3352.98			0.00351	0.01923	NaN			0.01923	3.29997	0.00351
0.00352	0.01867	3345.27			0.00352	0.01867	NaN			0.01867	3.29997	0.00352
0.00352	0.02	3370.24			0.00352	0.02	NaN			0.02	3.29997	0.00352
0.00118	0.0183	3301.61			0.00118	0.0183	NaN			0.0183	1.61185	0.00118
0.00308	0.02	3307.93			0.00308	0.02	NaN			0.02	3.29971	0.00308
0.0033	0.01965	3322.15			0.0033	0.01965	NaN			0.01965	3.29988	0.0033
0.00118	0.0185	3301.61			0.00118	0.0185	NaN			0.0185	1.61044	0.00118
0.00269	0.02	3301.53			0.00269	0.02	NaN			0.02	3.29848	0.00269
0.0029	0.01968	3303.25			0.0029	0.01968	NaN			0.01968	3.29959	0.0029
0.00118	0.01869	3301.66			0.00118	0.01869	NaN			0.01869	1.60496	0.00118
0.00233	0.02	3300.24			0.00233	0.02	NaN			0.02	3.29235	0.00233
0.00251	0.01969	3300.45			0.00251	0.01969	NaN			0.01969	3.29631	0.00251
0.00119	0.01889	3301.64			0.00119	0.01889	NaN			0.01889	1.64026	0.00119
0.00201	0.02	3300.07			0.00201	0.02	NaN			0.02	3.27412	0.00201
0.00219	0.01971	3300.14			0.00219	0.01971	NaN			0.01971	3.28747	0.00219
0.00119	0.01909	3301.67			0.00119	0.01909	NaN			0.01909	1.64378	0.00119
0.00172	0.02	3300.05			0.00172	0.02	NaN			0.02	3.19566	0.00172
0.00188	0.01976	3300.05			0.00188	0.01976	NaN			0.01976	3.25911	0.00188
0.00118	0.01929	3301.91			0.00118	0.01929	NaN			0.01929	1.58195	0.00118
0.00145	0.02	3300.26			0.00145	0.02	NaN			0.02	2.92463	0.00145
0.00156	0.01975	3300.08			0.00156	0.01975	NaN			0.01975	3.10519	0.00156
0.00117	0.0195	3302.38			0.00117	0.0195	NaN			0.0195	1.46433	0.00117
0.00115	0.0197	3302.95			0.00115	0.0197	NaN			0.0197	1.34176	0.00115
0.00121	0.02	3301.56			0.00121	0.02	NaN			0.02	1.78092	0.00121
0.00131	0.01982	3300.53			0.00131	0.01982	NaN			0.01982	2.4008	0.00131
0.00114	0.01986	3303.92			0.00114	0.01986	NaN			0.01986	1.18978	0.00114
0.00133	0.000366902	3300			0.00133	0.000366902	NaN			0.000366902	3.02711	0.00133
0.00134	0.000577302	3300			0.00134	0.000577302	NaN			0.000577302	2.70576	0.00134
0.00149	0.000469636	3300			0.00149	0.000469636	NaN			0.000469636	3.30597	0.00149
0.00136	0.000774732	3300			0.00136	0.000774732	NaN			0.000774732	2.71373	0.00136
0.00154	0.000650887	3300			0.00154	0.000650887	NaN			0.000650887	3.29402	0.00154
0.0017	0.000476517	3300			0.0017	0.000476517	NaN			0.000476517	3.29832	0.0017
0.00137	0.000981436	3300			0.00137	0.000981436	NaN			0.000981436	2.72041	0.00137
0.00155	0.000853675	3300			0.00155	0.000853675	NaN			0.000853675	3.29493	0.00155
0.00138	0.00119	3300			0.00138	0.00119	NaN			0.00119	2.74403	0.00138
0.00136	0.00139	3300			0.00136	0.00139	NaN			0.00139	2.61496	0.00136
0.00199	0.000551156	3300			0.00199	0.000551156	NaN			0.000551156	3.29987	0.00199
0.00177	0.000727855	3300			0.00177	0.000727855	NaN			0.000727855	3.2992	0.00177
0.00157	0.00109	3300			0.00157	0.00109	NaN			0.00109	3.2904	0.00157
0.00172	0.000953338	3300			0.00172	0.000953338	NaN			0.000953338	3.29863	0.00172
0.00229	0.000630181	3300			0.00229	0.000630181	NaN			0.000630181	3.29999	0.00229
0.00265	0.000638034	3300.01			0.00265	0.000638034	NaN			0.000638034	3.3	0.00265
0.00306	0.000710976	3300.13			0.00306	0.000710976	NaN			0.000710976	3.3	0.00306
0.00136	0.00161	3300			0.00136	0.00161	NaN			0.00161	2.72225	0.00136
0.00158	0.00129	3300			0.00158	0.00129	NaN			0.00129	3.28398	0.00158
0.00151	0.0015	3300			0.00151	0.0015	NaN			0.0015	3.23068	0.00151
0.00202	0.000897946	3300			0.00202	0.000897946	NaN			0.000897946	3.29991	0.00202
0.00182	0.00117	3300			0.00182	0.00117	NaN			0.00117	3.29876	0.00182
0.00137	0.00181	3300			0.00137	0.00181	NaN			0.00181	2.87088	0.00137
0.00136	0.002	3300			0.00136	0.002	NaN			0.002	2.9387	0.00136
0.0024	0.000968776	3300			0.0024	0.000968776	NaN			0.000968776	3.29999	0.0024
0.00277	0.000957417	3300.01			0.00277	0.000957417	NaN			0.000957417	3.3	0.00277
0.00311	0.00118	3300.06			0.00311	0.00118	NaN			0.00118	3.3	0.00311
0.00158	0.0017	3300			0.00158	0.0017	NaN			0.0017	3.26316	0.00158
0.0018	0.0015	3300			0.0018	0.0015	NaN			0.0015	3.29643	0.0018
0.00214	0.00127	3300			0.00214	0.00127	NaN			0.00127	3.29991	0.00214
0.00136	0.00221	3300.01			0.00136	0.00221	NaN			0.00221	3.01956	0.00136
0.00157	0.00192	3300			0.00157	0.00192	NaN			0.00192	3.24303	0.00157
0.00151	0.0021	3300			0.00151	0.0021	NaN			0.0021	3.13273	0.00151
0.00262	0.00136	3300.01			0.00262	0.00136	NaN			0.00136	3.29999	0.00262
0.00309	0.00162	3300.12			0.00309	0.00162	NaN			0.00162	3.3	0.00309
0.00138	0.0024	3300.01			0.00138	0.0024	NaN			0.0024	3.06822	0.00138
0.00137	0.00281	3300.01			0.00137	0.00281	NaN			0.00281	3.18757	0.00137
0.00138	0.00261	3300.01			0.00138	0.00261	NaN			0.00261	3.12076	0.00138
0.00186	0.00183	3300			0.00186	0.00183	NaN			0.00183	3.29697	0.00186
0.0022	0.00166	3300			0.0022	0.00166	NaN			0.00166	3.29983	0.0022
0.00158	0.00229	3300			0.00158	0.00229	NaN			0.00229	3.21651	0.00158
0.00176	0.00211	3300			0.00176	0.00211	NaN			0.00211	3.2926	0.00176
0.00264	0.00186	3300.02			0.00264	0.00186	NaN			0.00186	3.29998	0.00264
0.0031	0.0021	3300.19			0.0031	0.0021	NaN			0.0021	3.3	0.0031
0.00136	0.00302	3300.02			0.00136	0.00302	NaN			0.00302	3.24932	0.00136
0.00134	0.00322	3300.02			0.00134	0.00322	NaN			0.00322	3.35016	0.00134
0.00155	0.00292	3300			0.00155	0.00292	NaN			0.00292	3.17005	0.00155
0.00162	0.00251	3300			0.00162	0.00251	NaN			0.00251	3.23232	0.00162
0.00155	0.00273	3300			0.00155	0.00273	NaN			0.00273	3.16447	0.00155
0.00216	0.00211	3300			0.00216	0.00211	NaN			0.00211	3.29966	0.00216
0.00186	0.0024	3300			0.00186	0.0024	NaN			0.0024	3.29465	0.00186
0.00265	0.00234	3300.02			0.00265	0.00234	NaN			0.00234	3.29997	0.00265
0.0031	0.00257	3300.27			0.0031	0.00257	NaN			0.00257	3.3	0.0031
0.00153	0.00314	3300			0.00153	0.00314	NaN			0.00314	3.16422	0.00153
0.0017	0.00306	3300			0.0017	0.00306	NaN			0.00306	3.26441	0.0017
0.00135	0.00381	3300.03			0.00135	0.00381	NaN			0.00381	3.4011	0.00135
0.00137	0.00362	3300.03			0.00137	0.00362	NaN			0.00362	3.33217	0.00137
0.00136	0.00343	3300.02			0.00136	0.00343	NaN			0.00343	3.33814	0.00136
0.0015	0.00332	3300			0.0015	0.00332	NaN			0.00332	3.16095	0.0015
0.00183	0.00279	3300			0.00183	0.00279	NaN			0.00279	3.29344	0.00183
0.00223	0.00258	3300			0.00223	0.00258	NaN			0.00258	3.29966	0.00223
0.00189	0.0031	3300			0.00189	0.0031	NaN			0.0031	3.29507	0.00189
0.00135	0.00402	3300.03			0.00135	0.00402	NaN			0.00402	3.42004	0.00135
0.0015	0.00392	3300.01			0.0015	0.00392	NaN			0.00392	3.19347	0.0015
0.00134	0.0042	3300.03			0.00134	0.0042	NaN			0.0042	3.44667	0.00134
0.00267	0.0028	3300.02			0.00267	0.0028	NaN			0.0028	3.29997	0.00267
0.00311	0.00304	3300.36			0.00311	0.00304	NaN			0.00304	3.3	0.00311
0.00174	0.0033	3300			0.00174	0.0033	NaN			0.0033	3.27528	0.00174
0.00156	0.00374	3300			0.00156	0.00374	NaN			0.00374	3.19972	0.00156
0.00157	0.0035	3300			0.00157	0.0035	NaN			0.0035	3.19944	0.00157
0.00223	0.00303	3300			0.00223	0.00303	NaN			0.00303	3.29947	0.00223
0.00201	0.00331	3300			0.00201	0.00331	NaN			0.00331	3.29715	0.00201
0.00169	0.00392	3300			0.00169	0.00392	NaN			0.00392	3.24873	0.00169
0.00154	0.00411	3300			0.00154	0.00411	NaN			0.00411	3.20583	0.00154
0.00149	0.0043	3300.01			0.00149	0.0043	NaN			0.0043	3.21351	0.00149
0.00135	0.0044	3300.04			0.00135	0.0044	NaN			0.0044	3.43894	0.00135
0.00268	0.00326	3300.03			0.00268	0.00326	NaN			0.00326	3.29996	0.00268
0.00312	0.00353	3300.45			0.00312	0.00353	NaN			0.00353	3.3	0.00312
0.0019	0.00366	3300			0.0019	0.00366	NaN			0.00366	3.29427	0.0019
0.00231	0.00347	3300			0.00231	0.00347	NaN			0.00347	3.29949	0.00231
0.00189	0.00399	3300			0.00189	0.00399	NaN			0.00399	3.29302	0.00189
0.00174	0.00412	3300			0.00174	0.00412	NaN			0.00412	3.26328	0.00174
0.00168	0.0043	3300			0.00168	0.0043	NaN			0.0043	3.24127	0.00168
0.00154	0.00447	3300.01			0.00154	0.00447	NaN			0.00447	3.21521	0.00154
0.00137	0.00459	3300.03			0.00137	0.00459	NaN			0.00459	3.39385	0.00137
0.00138	0.00479	3300.03			0.00138	0.00479	NaN			0.00479	3.38342	0.00138
0.00269	0.00375	3300.03			0.00269	0.00375	NaN			0.00375	3.29994	0.00269
0.00312	0.00404	3300.52			0.00312	0.00404	NaN			0.00404	3.3	0.00312
0.00138	0.005	3300.03			0.00138	0.005	NaN			0.005	3.36441	0.00138
0.00223	0.00399	3300			0.00223	0.00399	NaN			0.00399	3.29915	0.00223
0.00192	0.00426	3300			0.00192	0.00426	NaN			0.00426	3.29265	0.00192
0.00179	0.00452	3300			0.00179	0.00452	NaN			0.00452	3.2749	0.00179
0.00158	0.00468	3300			0.00158	0.00468	NaN			0.00468	3.22435	0.00158
0.00156	0.00489	3300.01			0.00156	0.00489	NaN			0.00489	3.22485	0.00156
0.00138	0.0052	3300.04			0.00138	0.0052	NaN			0.0052	3.35962	0.00138
0.00136	0.00539	3300.06			0.00136	0.00539	NaN			0.00539	3.38036	0.00136
0.00135	0.00559	3300.07			0.00135	0.00559	NaN			0.00559	3.37299	0.00135
0.00267	0.00427	3300.03			0.00267	0.00427	NaN			0.00427	3.29991	0.00267
0.00311	0.00455	3300.58			0.00311	0.00455	NaN			0.00455	3.29999	0.00311
0.00161	0.0051	3300.01			0.00161	0.0051	NaN			0.0051	3.23561	0.00161
0.00221	0.00452	3300			0.00221	0.00452	NaN			0.00452	3.29861	0.00221
0.00184	0.00486	3300			0.00184	0.00486	NaN			0.00486	3.28049	0.00184
0.00158	0.00532	3300.01			0.00158	0.00532	NaN			0.00532	3.23869	0.00158
0.0015	0.0055	3300.01			0.0015	0.0055	NaN			0.0055	3.26004	0.0015
0.00136	0.00579	3300.06			0.00136	0.00579	NaN			0.00579	3.35452	0.00136
0.00154	0.00569	3300.01			0.00154	0.00569	NaN			0.00569	3.25316	0.00154
0.00136	0.00599	3300.07			0.00136	0.00599	NaN			0.00599	3.34618	0.00136
0.00267	0.00479	3300.03			0.00267	0.00479	NaN			0.00479	3.29988	0.00267
0.00311	0.00505	3300.64			0.00311	0.00505	NaN			0.00505	3.29999	0.00311
0.00188	0.00523	3300			0.00188	0.00523	NaN			0.00523	3.28259	0.00188
0.00225	0.00504	3300			0.00225	0.00504	NaN			0.00504	3.29865	0.00225
0.00177	0.00554	3300			0.00177	0.00554	NaN			0.00554	3.26433	0.00177
0.00155	0.0059	3300.01			0.00155	0.0059	NaN			0.0059	3.2529	0.00155
0.00171	0.00579	3300			0.00171	0.00579	NaN			0.00579	3.25383	0.00171
0.00137	0.0062	3300.07			0.00137	0.0062	NaN			0.0062	3.33255	0.00137
0.00153	0.00608	3300.01			0.00153	0.00608	NaN			0.00608	3.26224	0.00153
0.00138	0.00639	3300.07			0.00138	0.00639	NaN			0.00639	3.31659	0.00138
0.00136	0.00659	3300.08			0.00136	0.00659	NaN			0.00659	3.31281	0.00136
0.00267	0.0053	3300.04			0.00267	0.0053	NaN			0.0053	3.29987	0.00267
0.00311	0.00555	3300.7			0.00311	0.00555	NaN			0.00555	3.29999	0.00311
0.00136	0.00681	3300.08			0.00136	0.00681	NaN			0.00681	3.30184	0.00136
0.0022	0.00554	3300			0.0022	0.00554	NaN			0.00554	3.29837	0.0022
0.00192	0.00579	3300			0.00192	0.00579	NaN			0.00579	3.28506	0.00192
0.00177	0.00604	3300			0.00177	0.00604	NaN			0.00604	3.26387	0.00177
0.0016	0.00627	3300.01			0.0016	0.00627	NaN			0.00627	3.25538	0.0016
0.00159	0.0065	3300.01			0.00159	0.0065	NaN			0.0065	3.25988	0.00159
0.00151	0.0067	3300.02			0.00151	0.0067	NaN			0.0067	3.27771	0.00151
0.00266	0.00579	3300.04			0.00266	0.00579	NaN			0.00579	3.29986	0.00266
0.00311	0.00605	3300.79			0.00311	0.00605	NaN			0.00605	3.29999	0.00311
0.00137	0.007	3300.08			0.00137	0.007	NaN			0.007	3.29161	0.00137
0.00158	0.00689	3300.01			0.00158	0.00689	NaN			0.00689	3.26651	0.00158
0.00135	0.00719	3300.09			0.00135	0.00719	NaN			0.00719	3.27991	0.00135
0.00219	0.00603	3300			0.00219	0.00603	NaN			0.00603	3.2983	0.00219
0.00186	0.00637	3300			0.00186	0.00637	NaN			0.00637	3.2762	0.00186
0.00179	0.00669	3300			0.00179	0.00669	NaN			0.00669	3.26614	0.00179
0.00266	0.0063	3300.05			0.00266	0.0063	NaN			0.0063	3.29982	0.00266
0.00311	0.00655	3300.86			0.00311	0.00655	NaN			0.00655	3.29998	0.00311
0.00157	0.0071	3300.01			0.00157	0.0071	NaN			0.0071	3.27016	0.00157
0.00178	0.007	3300			0.00178	0.007	NaN			0.007	3.26577	0.00178
0.00136	0.00741	3300.08			0.00136	0.00741	NaN			0.00741	3.27292	0.00136
0.0015	0.0073	3300.02			0.0015	0.0073	NaN			0.0073	3.28056	0.0015
0.00221	0.00661	3300.01			0.00221	0.00661	NaN			0.00661	3.29817	0.00221
0.00199	0.00691	3300			0.00199	0.00691	NaN			0.00691	3.28953	0.00199
0.00197	0.00712	3300			0.00197	0.00712	NaN			0.00712	3.28725	0.00197
0.00138	0.00761	3300.08			0.00138	0.00761	NaN			0.00761	3.26749	0.00138
0.00136	0.0078	3300.08			0.00136	0.0078	NaN			0.0078	3.25478	0.00136
0.00268	0.00681	3300.06			0.00268	0.00681	NaN			0.00681	3.2998	0.00268
0.00312	0.00704	3300.88			0.00312	0.00704	NaN			0.00704	3.29998	0.00312
0.00176	0.00728	3300			0.00176	0.00728	NaN			0.00728	3.26624	0.00176
0.00158	0.00748	3300.01			0.00158	0.00748	NaN			0.00748	3.26991	0.00158
0.00227	0.00708	3300.01			0.00227	0.00708	NaN			0.00708	3.29828	0.00227
0.00205	0.00733	3300			0.00205	0.00733	NaN			0.00733	3.29205	0.00205
0.00157	0.00773	3300.01			0.00157	0.00773	NaN			0.00773	3.271	0.00157
0.00136	0.00801	3300.08			0.00136	0.00801	NaN			0.00801	3.2461	0.00136
0.00151	0.00791	3300.03			0.00151	0.00791	NaN			0.00791	3.27275	0.00151
0.00137	0.0082	3300.08			0.00137	0.0082	NaN			0.0082	3.24084	0.00137
0.00135	0.00839	3300.09			0.00135	0.00839	NaN			0.00839	3.22143	0.00135
0.00135	0.00861	3300.09			0.00135	0.00861	NaN			0.00861	3.2048	0.00135
0.00269	0.00729	3300.08			0.00269	0.00729	NaN			0.00729	3.29979	0.00269
0.00311	0.00753	3300.94			0.00311	0.00753	NaN			0.00753	3.29998	0.00311
0.00191	0.00762	3300			0.00191	0.00762	NaN			0.00762	3.28036	0.00191
0.0023	0.0075	3300.01			0.0023	0.0075	NaN			0.0075	3.29819	0.0023
0.00176	0.00791	3300			0.00176	0.00791	NaN			0.00791	3.26989	0.00176
0.00157	0.00808	3300.02			0.00157	0.00808	NaN			0.00808	3.26958	0.00157
0.00158	0.00831	3300.02			0.00158	0.00831	NaN			0.00831	3.26855	0.00158
0.00151	0.0085	3300.03			0.00151	0.0085	NaN			0.0085	3.26635	0.00151
0.00136	0.0088	3300.09			0.00136	0.0088	NaN			0.0088	3.20095	0.00136
0.00134	0.009	3300.1			0.00134	0.009	NaN			0.009	3.17376	0.00134
0.00156	0.0087	3300.02			0.00156	0.0087	NaN			0.0087	3.26626	0.00156
0.00134	0.00921	3300.1			0.00134	0.00921	NaN			0.00921	3.15933	0.00134
0.00266	0.00777	3300.1			0.00266	0.00777	NaN			0.00777	3.29974	0.00266
0.00311	0.00802	3301.15			0.00311	0.00802	NaN			0.00802	3.29997	0.00311
0.00219	0.00797	3300.01			0.00219	0.00797	NaN			0.00797	3.29677	0.00219
0.00188	0.0082	3300			0.00188	0.0082	NaN			0.0082	3.27805	0.00188
0.0018	0.00851	3300			0.0018	0.00851	NaN			0.00851	3.27267	0.0018
0.00155	0.00891	3300.02			0.00155	0.00891	NaN			0.00891	3.26449	0.00155
0.00149	0.0091	3300.04			0.00149	0.0091	NaN			0.0091	3.25672	0.00149
0.00176	0.00883	3300			0.00176	0.00883	NaN			0.00883	3.27189	0.00176
0.00155	0.00929	3300.03			0.00155	0.00929	NaN			0.00929	3.26105	0.00155
0.00136	0.0094	3300.1			0.00136	0.0094	NaN			0.0094	3.16725	0.00136
0.00135	0.00959	3300.1			0.00135	0.00959	NaN			0.00959	3.15099	0.00135
0.00266	0.00826	3300.12			0.00266	0.00826	NaN			0.00826	3.29972	0.00266
0.00312	0.00851	3301.45			0.00312	0.00851	NaN			0.00851	3.29997	0.00312
0.00223	0.00851	3300.01			0.00223	0.00851	NaN			0.00851	3.29716	0.00223
0.00199	0.00876	3300			0.00199	0.00876	NaN			0.00876	3.2855	0.00199
0.00171	0.00911	3300.01			0.00171	0.00911	NaN			0.00911	3.27016	0.00171
0.00192	0.00899	3300			0.00192	0.00899	NaN			0.00899	3.28089	0.00192
0.00176	0.00939	3300.01			0.00176	0.00939	NaN			0.00939	3.27182	0.00176
0.00156	0.0095	3300.02			0.00156	0.0095	NaN			0.0095	3.26039	0.00156
0.00136	0.0098	3300.09			0.00136	0.0098	NaN			0.0098	3.15032	0.00136
0.00151	0.00969	3300.03			0.00151	0.00969	NaN			0.00969	3.25412	0.00151
0.00268	0.00876	3300.12			0.00268	0.00876	NaN			0.00876	3.2997	0.00268
0.00312	0.00901	3301.76			0.00312	0.00901	NaN			0.00901	3.29997	0.00312
0.00226	0.009	3300.01			0.00226	0.009	NaN			0.009	3.29732	0.00226
0.00198	0.00925	3300			0.00198	0.00925	NaN			0.00925	3.28473	0.00198
0.00195	0.0095	3300			0.00195	0.0095	NaN			0.0095	3.28301	0.00195
0.00138	0.00999	3300.09			0.00138	0.00999	NaN			0.00999	3.16266	0.00138
0.00175	0.00967	3300.01			0.00175	0.00967	NaN			0.00967	3.27152	0.00175
0.00158	0.00987	3300.02			0.00158	0.00987	NaN			0.00987	3.25993	0.00158
0.00139	0.01019	3300.08			0.00139	0.01019	NaN			0.01019	3.15598	0.00139
0.00269	0.00925	3300.11			0.00269	0.00925	NaN			0.00925	3.29962	0.00269
0.00312	0.0095	3301.91			0.00312	0.0095	NaN			0.0095	3.29998	0.00312
0.00226	0.00949	3300.01			0.00226	0.00949	NaN			0.00949	3.29713	0.00226
0.002	0.00972	3300			0.002	0.00972	NaN			0.00972	3.28598	0.002
0.0016	0.01008	3300.02			0.0016	0.01008	NaN			0.01008	3.26005	0.0016
0.00183	0.00994	3300			0.00183	0.00994	NaN			0.00994	3.2758	0.00183
0.00139	0.0104	3300.08			0.00139	0.0104	NaN			0.0104	3.14989	0.00139
0.00156	0.01029	3300.02			0.00156	0.01029	NaN			0.01029	3.25663	0.00156
0.00138	0.01061	3300.08			0.00138	0.01061	NaN			0.01061	3.13745	0.00138
0.00135	0.0108	3300.09			0.00135	0.0108	NaN			0.0108	3.08215	0.00135
0.00269	0.00974	3300.09			0.00269	0.00974	NaN			0.00974	3.29964	0.00269
0.00312	0.00999	3301.94			0.00312	0.00999	NaN			0.00999	3.29997	0.00312
0.00135	0.01101	3300.1			0.00135	0.01101	NaN			0.01101	3.06002	0.00135
0.00223	0.00998	3300.01			0.00223	0.00998	NaN			0.00998	3.29624	0.00223
0.00185	0.01028	3300.01			0.00185	0.01028	NaN			0.01028	3.27712	0.00185
0.00161	0.01051	3300.02			0.00161	0.01051	NaN			0.01051	3.25979	0.00161
0.00158	0.01075	3300.02			0.00158	0.01075	NaN			0.01075	3.25383	0.00158
0.0015	0.01093	3300.04			0.0015	0.01093	NaN			0.01093	3.22512	0.0015
0.00136	0.0112	3300.1			0.00136	0.0112	NaN			0.0112	3.07574	0.00136
0.00135	0.0114	3300.11			0.00135	0.0114	NaN			0.0114	3.03635	0.00135
0.00268	0.01023	3300.08			0.00268	0.01023	NaN			0.01023	3.29964	0.00268
0.00312	0.01048	3302.05			0.00312	0.01048	NaN			0.01048	3.29995	0.00312
0.00135	0.01161	3300.12			0.00135	0.01161	NaN			0.01161	3.01963	0.00135
0.00154	0.01111	3300.03			0.00154	0.01111	NaN			0.01111	3.24038	0.00154
0.00226	0.01047	3300.02			0.00226	0.01047	NaN			0.01047	3.29646	0.00226
0.00191	0.01069	3300.01			0.00191	0.01069	NaN			0.01069	3.28002	0.00191
0.00172	0.01096	3300.01			0.00172	0.01096	NaN			0.01096	3.26679	0.00172
0.00156	0.01132	3300.03			0.00156	0.01132	NaN			0.01132	3.24248	0.00156
0.0015	0.01151	3300.04			0.0015	0.01151	NaN			0.01151	3.21775	0.0015
0.00268	0.01071	3300.09			0.00268	0.01071	NaN			0.01071	3.2996	0.00268
0.00311	0.01097	3302.06			0.00311	0.01097	NaN			0.01097	3.29994	0.00311
0.00137	0.0118	3300.12			0.00137	0.0118	NaN			0.0118	3.0472	0.00137
0.00155	0.01169	3300.03			0.00155	0.01169	NaN			0.01169	3.23388	0.00155
0.00137	0.012	3300.12			0.00137	0.012	NaN			0.012	3.04348	0.00137
0.00177	0.01124	3300.01			0.00177	0.01124	NaN			0.01124	3.27082	0.00177
0.00228	0.01093	3300.02			0.00228	0.01093	NaN			0.01093	3.29644	0.00228
0.00196	0.01102	3300			0.00196	0.01102	NaN			0.01102	3.28306	0.00196
0.00175	0.01153	3300.01			0.00175	0.01153	NaN			0.01153	3.26896	0.00175
0.00138	0.0122	3300.12			0.00138	0.0122	NaN			0.0122	3.04545	0.00138
0.00266	0.0112	3300.1			0.00266	0.0112	NaN			0.0112	3.29944	0.00266
0.00311	0.01146	3302.05			0.00311	0.01146	NaN			0.01146	3.29994	0.00311
0.00157	0.0119	3300.03			0.00157	0.0119	NaN			0.0119	3.23599	0.00157
0.00173	0.01177	3300.01			0.00173	0.01177	NaN			0.01177	3.26726	0.00173
0.00154	0.01209	3300.03			0.00154	0.01209	NaN			0.01209	3.22908	0.00154
0.00216	0.01141	3300.02			0.00216	0.01141	NaN			0.01141	3.29297	0.00216
0.00195	0.01175	3300.01			0.00195	0.01175	NaN			0.01175	3.28232	0.00195
0.00138	0.0124	3300.12			0.00138	0.0124	NaN			0.0124	3.04662	0.00138
0.00136	0.0126	3300.13			0.00136	0.0126	NaN			0.0126	2.99882	0.00136
0.0016	0.01229	3300.03			0.0016	0.01229	NaN			0.01229	3.24022	0.0016
0.00137	0.01281	3300.13			0.00137	0.01281	NaN			0.01281	3.00105	0.00137
0.00266	0.01169	3300.14			0.00266	0.01169	NaN			0.01169	3.29942	0.00266
0.00311	0.01195	3302.16			0.00311	0.01195	NaN			0.01195	3.29994	0.00311
0.00138	0.013	3300.13			0.00138	0.013	NaN			0.013	3.00992	0.00138
0.00136	0.01319	3300.15			0.00136	0.01319	NaN			0.01319	2.95777	0.00136
0.00182	0.01207	3300.01			0.00182	0.01207	NaN			0.01207	3.27368	0.00182
0.00226	0.01191	3300.03			0.00226	0.01191	NaN			0.01191	3.29548	0.00226
0.00158	0.0125	3300.03			0.00158	0.0125	NaN			0.0125	3.23522	0.00158
0.00153	0.0127	3300.03			0.00153	0.0127	NaN			0.0127	3.21505	0.00153
0.00179	0.01239	3300.01			0.00179	0.01239	NaN			0.01239	3.27178	0.00179
0.00159	0.01289	3300.03			0.00159	0.01289	NaN			0.01289	3.23188	0.00159
0.00265	0.01219	3300.15			0.00265	0.01219	NaN			0.01219	3.29937	0.00265
0.0031	0.01245	3302.1			0.0031	0.01245	NaN			0.01245	3.29993	0.0031
0.00137	0.01342	3300.14			0.00137	0.01342	NaN			0.01342	2.97203	0.00137
0.00158	0.0131	3300.03			0.00158	0.0131	NaN			0.0131	3.22862	0.00158
0.00152	0.0133	3300.04			0.00152	0.0133	NaN			0.0133	3.20112	0.00152
0.00215	0.01242	3300.03			0.00215	0.01242	NaN			0.01242	3.29187	0.00215
0.00181	0.01269	3300.01			0.00181	0.01269	NaN			0.01269	3.27256	0.00181
0.00178	0.01299	3300.01			0.00178	0.01299	NaN			0.01299	3.26903	0.00178
0.00138	0.01361	3300.13			0.00138	0.01361	NaN			0.01361	2.98465	0.00138
0.00136	0.0138	3300.16			0.00136	0.0138	NaN			0.0138	2.93207	0.00136
0.00263	0.0127	3300.14			0.00263	0.0127	NaN			0.0127	3.29935	0.00263
0.00309	0.01295	3302.07			0.00309	0.01295	NaN			0.01295	3.29992	0.00309
0.0016	0.0135	3300.03			0.0016	0.0135	NaN			0.0135	3.22748	0.0016
0.00183	0.01329	3300.01			0.00183	0.01329	NaN			0.01329	3.27198	0.00183
0.00215	0.01299	3300.02			0.00215	0.01299	NaN			0.01299	3.29162	0.00215
0.00136	0.01401	3300.18			0.00136	0.01401	NaN			0.01401	2.9001	0.00136
0.00158	0.01372	3300.03			0.00158	0.01372	NaN			0.01372	3.21919	0.00158
0.00151	0.0139	3300.04			0.00151	0.0139	NaN			0.0139	3.18253	0.00151
0.00137	0.0142	3300.17			0.00137	0.0142	NaN			0.0142	2.91487	0.00137
0.00135	0.01438	3300.2			0.00135	0.01438	NaN			0.01438	2.86391	0.00135
0.00264	0.0132	3300.21			0.00264	0.0132	NaN			0.0132	3.29932	0.00264
0.00309	0.01345	3302.1			0.00309	0.01345	NaN			0.01345	3.29992	0.00309
0.00186	0.01362	3300.01			0.00186	0.01362	NaN			0.01362	3.27427	0.00186
0.00221	0.01346	3300.02			0.00221	0.01346	NaN			0.01346	3.29346	0.00221
0.00157	0.01409	3300.03			0.00157	0.01409	NaN			0.01409	3.20889	0.00157
0.00175	0.0139	3300.02			0.00175	0.0139	NaN			0.0139	3.26151	0.00175
0.00156	0.01431	3300.04			0.00156	0.01431	NaN			0.01431	3.19979	0.00156
0.00135	0.01459	3300.21			0.00135	0.01459	NaN			0.01459	2.85242	0.00135
0.0015	0.01448	3300.05			0.0015	0.01448	NaN			0.01448	3.1576	0.0015
0.00136	0.01479	3300.2			0.00136	0.01479	NaN			0.01479	2.87169	0.00136
0.00135	0.01498	3300.23			0.00135	0.01498	NaN			0.01498	2.81589	0.00135
0.00263	0.01371	3300.27			0.00263	0.01371	NaN			0.01371	3.29927	0.00263
0.00309	0.01395	3302.15			0.00309	0.01395	NaN			0.01395	3.2999	0.00309
0.00135	0.0152	3300.24			0.00135	0.0152	NaN			0.0152	2.79938	0.00135
0.00215	0.01394	3300.02			0.00215	0.01394	NaN			0.01394	3.29081	0.00215
0.00182	0.0142	3300.02			0.00182	0.0142	NaN			0.0142	3.26851	0.00182
0.00173	0.01448	3300.02			0.00173	0.01448	NaN			0.01448	3.25742	0.00173
0.00156	0.01467	3300.04			0.00156	0.01467	NaN			0.01467	3.19303	0.00156
0.00156	0.01489	3300.04			0.00156	0.01489	NaN			0.01489	3.1904	0.00156
0.0015	0.01509	3300.05			0.0015	0.01509	NaN			0.01509	3.1471	0.0015
0.00262	0.01421	3300.28			0.00262	0.01421	NaN			0.01421	3.29924	0.00262
0.00309	0.01445	3302.32			0.00309	0.01445	NaN			0.01445	3.29987	0.00309
0.00136	0.0154	3300.22			0.00136	0.0154	NaN			0.0154	2.83776	0.00136
0.00156	0.01529	3300.04			0.00156	0.01529	NaN			0.01529	3.18343	0.00156
0.00135	0.01559	3300.26			0.00135	0.01559	NaN			0.01559	2.76945	0.00135
0.00214	0.01447	3300.04			0.00214	0.01447	NaN			0.01447	3.29034	0.00214
0.00183	0.01477	3300.02			0.00183	0.01477	NaN			0.01477	3.26758	0.00183
0.00177	0.01508	3300.02			0.00177	0.01508	NaN			0.01508	3.25958	0.00177
0.00264	0.01472	3300.38			0.00264	0.01472	NaN			0.01472	3.29919	0.00264
0.0031	0.01495	3302.51			0.0031	0.01495	NaN			0.01495	3.29987	0.0031
0.00157	0.0155	3300.04			0.00157	0.0155	NaN			0.0155	3.18046	0.00157
0.00177	0.0154	3300.02			0.00177	0.0154	NaN			0.0154	3.25756	0.00177
0.00136	0.01581	3300.22			0.00136	0.01581	NaN			0.01581	2.81984	0.00136
0.00151	0.0157	3300.05			0.00151	0.0157	NaN			0.0157	3.14623	0.00151
0.0022	0.01501	3300.04			0.0022	0.01501	NaN			0.01501	3.29207	0.0022
0.00199	0.0153	3300.02			0.00199	0.0153	NaN			0.0153	3.28138	0.00199
0.00196	0.01552	3300.02			0.00196	0.01552	NaN			0.01552	3.27946	0.00196
0.00138	0.01601	3300.2			0.00138	0.01601	NaN			0.01601	2.85883	0.00138
0.00135	0.0162	3300.26			0.00135	0.0162	NaN			0.0162	2.74813	0.00135
0.00267	0.01521	3300.46			0.00267	0.01521	NaN			0.01521	3.29917	0.00267
0.00311	0.01544	3302.71			0.00311	0.01544	NaN			0.01544	3.29987	0.00311
0.00176	0.01568	3300.02			0.00176	0.01568	NaN			0.01568	3.25399	0.00176
0.00158	0.01588	3300.04			0.00158	0.01588	NaN			0.01588	3.18425	0.00158
0.00226	0.01547	3300.05			0.00226	0.01547	NaN			0.01547	3.29369	0.00226
0.00204	0.01573	3300.02			0.00204	0.01573	NaN			0.01573	3.28461	0.00204
0.00136	0.01642	3300.25			0.00136	0.01642	NaN			0.01642	2.76625	0.00136
0.00157	0.01613	3300.04			0.00157	0.01613	NaN			0.01613	3.17386	0.00157
0.0015	0.01631	3300.06			0.0015	0.01631	NaN			0.01631	3.12242	0.0015
0.00137	0.0166	3300.23			0.00137	0.0166	NaN			0.0166	2.80512	0.00137
0.00136	0.01679	3300.27			0.00136	0.01679	NaN			0.01679	2.73473	0.00136
0.00135	0.017	3300.28			0.00135	0.017	NaN			0.017	2.71213	0.00135
0.00268	0.01569	3300.52			0.00268	0.01569	NaN			0.01569	3.29914	0.00268
0.00311	0.01593	3302.88			0.00311	0.01593	NaN			0.01593	3.29989	0.00311
0.0019	0.01602	3300.02			0.0019	0.01602	NaN			0.01602	3.27193	0.0019
0.0023	0.01589	3300.06			0.0023	0.01589	NaN			0.01589	3.29399	0.0023
0.00157	0.01648	3300.04			0.00157	0.01648	NaN			0.01648	3.16689	0.00157
0.00175	0.01632	3300.02			0.00175	0.01632	NaN			0.01632	3.24939	0.00175
0.00157	0.01671	3300.04			0.00157	0.01671	NaN			0.01671	3.16376	0.00157
0.00151	0.0169	3300.06			0.00151	0.0169	NaN			0.0169	3.11619	0.00151
0.00136	0.0172	3300.26			0.00136	0.0172	NaN			0.0172	2.74978	0.00136
0.00155	0.01709	3300.05			0.00155	0.01709	NaN			0.01709	3.14443	0.00155
0.00136	0.0174	3300.28			0.00136	0.0174	NaN			0.0174	2.71956	0.00136
0.00265	0.01617	3300.48			0.00265	0.01617	NaN			0.01617	3.29904	0.00265
0.0031	0.01642	3303.12			0.0031	0.01642	NaN			0.01642	3.2999	0.0031
0.00137	0.01761	3300.26			0.00137	0.01761	NaN			0.01761	2.74756	0.00137
0.00218	0.01638	3300.04			0.00218	0.01638	NaN			0.01638	3.2903	0.00218
0.00186	0.01661	3300.02			0.00186	0.01661	NaN			0.01661	3.26431	0.00186
0.00177	0.01693	3300.02			0.00177	0.01693	NaN			0.01693	3.24995	0.00177
0.00156	0.01731	3300.05			0.00156	0.01731	NaN			0.01731	3.14401	0.00156
0.00172	0.01719	3300.03			0.00172	0.01719	NaN			0.01719	3.23344	0.00172
0.00153	0.0175	3300.05			0.00153	0.0175	NaN			0.0175	3.12043	0.00153
0.00265	0.01666	3300.42			0.00265	0.01666	NaN			0.01666	3.29903	0.00265
0.0031	0.01691	3303.49			0.0031	0.01691	NaN			0.01691	3.29989	0.0031
0.00138	0.0178	3300.23			0.00138	0.0178	NaN			0.0178	2.78841	0.00138
0.00159	0.01769	3300.04			0.00159	0.01769	NaN			0.01769	3.1595	0.00159
0.00136	0.01799	3300.29			0.00136	0.01799	NaN			0.01799	2.67842	0.00136
0.0022	0.01692	3300.07			0.0022	0.01692	NaN			0.01692	3.29045	0.0022
0.00193	0.01719	3300.02			0.00193	0.01719	NaN			0.01719	3.27288	0.00193
0.00179	0.01748	3300.03			0.00179	0.01748	NaN			0.01748	3.2501	0.00179
0.00266	0.01716	3300.37			0.00266	0.01716	NaN			0.01716	3.299	0.00266
0.00311	0.0174	3303.76			0.00311	0.0174	NaN			0.0174	3.29988	0.00311
0.00156	0.0179	3300.05			0.00156	0.0179	NaN			0.0179	3.13739	0.00156
0.00178	0.01779	3300.02			0.00178	0.01779	NaN			0.01779	3.24461	0.00178
0.00136	0.01821	3300.29			0.00136	0.01821	NaN			0.01821	2.66846	0.00136
0.0015	0.01809	3300.07			0.0015	0.01809	NaN			0.01809	3.07808	0.0015
0.00223	0.01744	3300.09			0.00223	0.01744	NaN			0.01744	3.29068	0.00223
0.00199	0.01771	3300.03			0.00199	0.01771	NaN			0.01771	3.27821	0.00199
0.00194	0.01792	3300.02			0.00194	0.01792	NaN			0.01792	3.27273	0.00194
0.00267	0.01765	3300.41			0.00267	0.01765	NaN			0.01765	3.29893	0.00267
0.00309	0.01789	3303.75			0.00309	0.01789	NaN			0.01789	3.29984	0.00309
0.00137	0.0184	3300.26			0.00137	0.0184	NaN			0.0184	2.73051	0.00137
0.00175	0.01807	3300.03			0.00175	0.01807	NaN			0.01807	3.23509	0.00175
0.00158	0.01827	3300.05			0.00158	0.01827	NaN			0.01827	3.14241	0.00158
0.00225	0.0179	3300.12			0.00225	0.0179	NaN			0.0179	3.29121	0.00225
0.00202	0.01813	3300.03			0.00202	0.01813	NaN			0.01813	3.28026	0.00202
0.00265	0.01812	3300.45			0.00265	0.01812	NaN			0.01812	3.29879	0.00265
0.00305	0.0184	3303.35			0.00305	0.0184	NaN			0.0184	3.29977	0.00305
0.00157	0.0185	3300.05			0.00157	0.0185	NaN			0.0185	3.13074	0.00157
0.00308	0.01936	3304.61			0.00308	0.01936	NaN			0.01936	3.29972	0.00308
0.00136	0.01858	3300.31			0.00136	0.01858	NaN			0.01858	2.65571	0.00136
0.0015	0.01868	3300.08			0.0015	0.01868	NaN			0.01868	3.06217	0.0015
0.00186	0.01839	3300.03			0.00186	0.01839	NaN			0.01839	3.25895	0.00186
0.00226	0.01831	3300.13			0.00226	0.01831	NaN			0.01831	3.29105	0.00226
0.003	0.01893	3303.47			0.003	0.01893	NaN			0.01893	3.29966	0.003
0.00257	0.01857	3300.38			0.00257	0.01857	NaN			0.01857	3.29797	0.00257
0.00172	0.01865	3300.03			0.00172	0.01865	NaN			0.01865	3.22172	0.00172
0.00269	0.01934	3300.96			0.00269	0.01934	NaN			0.01934	3.29856	0.00269
0.00137	0.01879	3300.29			0.00137	0.01879	NaN			0.01879	2.695	0.00137
0.00158	0.01885	3300.05			0.00158	0.01885	NaN			0.01885	3.13286	0.00158
0.00209	0.01873	3300.07			0.00209	0.01873	NaN			0.01873	3.28442	0.00209
0.00243	0.01899	3300.27			0.00243	0.01899	NaN			0.01899	3.29556	0.00243
0.00177	0.0189	3300.03			0.00177	0.0189	NaN			0.0189	3.23456	0.00177
0.0023	0.0194	3300.2			0.0023	0.0194	NaN			0.0194	3.29237	0.0023
0.00139	0.01898	3300.25			0.00139	0.01898	NaN			0.01898	2.76697	0.00139
0.00161	0.01906	3300.05			0.00161	0.01906	NaN			0.01906	3.15167	0.00161
0.00195	0.01918	3300.05			0.00195	0.01918	NaN			0.01918	3.27176	0.00195
0.00202	0.01954	3300.06			0.00202	0.01954	NaN			0.01954	3.27694	0.00202
0.00139	0.01919	3300.28			0.00139	0.01919	NaN			0.01919	2.73909	0.00139
0.00159	0.01931	3300.05			0.00159	0.01931	NaN			0.01931	3.13635	0.00159
0.00175	0.01951	3300.04			0.00175	0.01951	NaN			0.01951	3.22017	0.00175
0.0015	0.01952	3300.1			0.0015	0.01952	NaN			0.01952	3.04324	0.0015
0.00135	0.0194	3300.37			0.00135	0.0194	NaN			0.0194	2.59434	0.00135
[truncated: 1 more rows]

[truncated: 5 more sheets: Figure 4A, Figure 4B, Figure 4C, Figure 5A, Figure 5B]
